# Supplementary material for: Social stratification without genetic differentiation at the site of Kulubnarti in Christian Period Nubia
Source: Nat Commun. 2021 Dec 14;12:7283. doi: 10.1038/s41467-021-27356-8 (PMC8671435; doi:10.1038/s41467-021-27356-8)
Supplement: Supplementary file 4 — Supplementary Data 1 [file 41467_2021_27356_MOESM4_ESM.xlsx]

## Sheet: Supplementary Data 1
Master ID (Lab)	Skeletal Code	Cemetery	Locality	Skeletal Element	Skeletal Age at Death (years)	Morphological Sex	Genetic Sex	Screened at UCD	Sequenced at HMS?	Used for pop gen analysis?	data inclued in release
I6138*	R101*	21-R-2 (R cemetery)	Kulubnarti	R petrous (cochlea)	4	?	Male	yes	yes	yes (removed for statistical analyses because brother of I6331/R93)	yes
I19139	R103	21-R-2 (R cemetery)	Kulubnarti	R petrous (cochlea)	18 mo.	?	Female	yes	yes	yes	yes
I19140	R123	21-R-2 (R cemetery)	Kulubnarti	R petrous (cochlea)	10	Male	Male	yes	yes	yes	yes
I6139	R124	21-R-2 (R cemetery)	Kulubnarti	R petrous (cochlea)	5	?	Male	yes	yes	yes	yes
N/A	R133	21-R-2 (R cemetery)	Kulubnarti	R petrous (cochlea)	4	?	N/A	yes	no	no	no
N/A	R143	21-R-2 (R cemetery)	Kulubnarti	L petrous (cochlea)	45	Female	N/A	yes	no	no	no
I19014	R15	21-R-2 (R cemetery)	Kulubnarti	L petrous (cochlea)	22	Male	Male	yes	yes	yes	yes
I19143	R150	21-R-2 (R cemetery)	Kulubnarti	R petrous (cochlea)	3	?	Male	yes	yes	yes	yes
I6251	R152	21-R-2 (R cemetery)	Kulubnarti	R petrous (cochlea)	3	?	Female	yes	yes	yes	yes
N/A	R153	21-R-2 (R cemetery)	Kulubnarti	R petrous (cochlea)	38	Male	N/A	yes	no	no	no
N/A	R157	21-R-2 (R cemetery)	Kulubnarti	L petrous (cochlea)	4	?	N/A	yes	no	no	no
N/A	R159	21-R-2 (R cemetery)	Kulubnarti	L petrous (cochlea)	2	?	N/A	yes	no	no	no
I19144	R164	21-R-2 (R cemetery)	Kulubnarti	R petrous (cochlea)	9 mo.	?	Female	yes	yes	yes	yes
I6340	R169	21-R-2 (R cemetery)	Kulubnarti	L petrous (cochlea)	18 mo.	?	Male	yes	yes	yes	yes
I19145	R173	21-R-2 (R cemetery)	Kulubnarti	R petrous (cochlea)	12 mo.	?	Female	yes	yes	yes	yes
I6252	R181	21-R-2 (R cemetery)	Kulubnarti	R petrous (cochlea)	12 mo.	?	Male	yes	yes	yes	yes
I6140	R182	21-R-2 (R cemetery)	Kulubnarti	R petrous (cochlea)	3	?	Female	yes	yes	yes	yes
I6141	R186	21-R-2 (R cemetery)	Kulubnarti	R petrous (cochlea)	2	?	Female	yes	yes	yes	yes
I19148	R195	21-R-2 (R cemetery)	Kulubnarti	R petrous (cochlea)	18 mo.	?	Female	yes	yes	yes	yes
I6327	R196	21-R-2 (R cemetery)	Kulubnarti	R petrous (cochlea)	18 mo.	Male	Male	yes	yes	yes	yes
I6328	R201	21-R-2 (R cemetery)	Kulubnarti	R petrous (cochlea)	7	?	Male	yes	yes	yes	yes
I6253	R202	21-R-2 (R cemetery)	Kulubnarti	R petrous (cochlea)	9 mo.	?	Female	yes	yes	yes	yes
I19015	R21	21-R-2 (R cemetery)	Kulubnarti	L petrous (cochlea)	6	?	Male	yes	yes	yes	yes
I6329	R5	21-R-2 (R cemetery)	Kulubnarti	R petrous (cochlea)	6	?	Female	yes	yes	yes	yes
I19132	R57	21-R-2 (R cemetery)	Kulubnarti	L petrous (cochlea)	9 mo.	?	Male	yes	yes	yes	yes
I6250	R59	21-R-2 (R cemetery)	Kulubnarti	R petrous (cochlea)	9	?	Male	yes	yes	yes	yes
I6330	R79	21-R-2 (R cemetery)	Kulubnarti	R petrous (cochlea)	4	?	Female	yes	yes	yes	yes
I19134	R84	21-R-2 (R cemetery)	Kulubnarti	R petrous (cochlea)	2	Female	Female	yes	yes	yes	yes
N/A	R86	21-R-2 (R cemetery)	Kulubnarti	L petrous (cochlea)	6	Male	N/A	yes	no	no	no
I19135	R91	21-R-2 (R cemetery)	Kulubnarti	L petrous (cochlea)	2	Female	Female	yes	yes	yes	yes
I6331	R93	21-R-2 (R cemetery)	Kulubnarti	R petrous (cochlea)	10	?	Male	yes	yes	yes	yes
I19136	R94	21-R-2 (R cemetery)	Kulubnarti	R petrous (cochlea)	12	?	Female	yes	yes	yes	yes
I19138	R96	21-R-2 (R cemetery)	Kulubnarti	L petrous (cochlea)	3	?	Male	yes	yes	yes	yes
I18506	S109	21-S-46 (S cemetery)	Kulubnarti	R petrous (cochlea)	31	?	N/A	yes	yes	no	no
N/A	S110	21-S-46 (S cemetery)	Kulubnarti	R petrous (cochlea)	4	?	N/A	yes	no	no	no
I18507	S114	21-S-46 (S cemetery)	Kulubnarti	R petrous (cochlea)	5	?	Female	yes	yes	yes	yes
I18508	S115	21-S-46 (S cemetery)	Kulubnarti	L petrous (cochlea)	3	?	Male	yes	yes	yes	yes
I17480	S118	21-S-46 (S cemetery)	Kulubnarti	R petrous (cochlea)	51+	Female	N/A	no	yes	no	no
I17471	S119	21-S-46 (S cemetery)	Kulubnarti	R petrous (cochlea)	9 mo.	?	N/A	no	yes	no	no
N/A	S120	21-S-46 (S cemetery)	Kulubnarti	L petrous (cochlea)	9 mo.	?	N/A	yes	no	no	no
I17472	S125	21-S-46 (S cemetery)	Kulubnarti	L petrous (cochlea)	5	?	N/A	no	yes	no	no
N/A	S126	21-S-46 (S cemetery)	Kulubnarti	L petrous (cochlea)	16	?	N/A	yes	no	no	no
I17489	S131a	21-S-46 (S cemetery)	Kulubnarti	R petrous (cochlea)	18 mo.	?	N/A	yes	yes	no	no
I18509*	S132*	21-S-46 (S cemetery)	Kulubnarti	L petrous (cochlea)	3	?	Female	yes	yes	yes (removed for statistical analyses because sister of I6324/S133)	yes
I6324	S133	21-S-46 (S cemetery)	Kulubnarti	L petrous (cochlea)	6 mo.	?	Female	yes	yes	yes	yes
I18510	S136	21-S-46 (S cemetery)	Kulubnarti	R petrous (cochlea)	4	?	Female	yes	yes	yes	yes
I18611	S141	21-S-46 (S cemetery)	Kulubnarti	L petrous (cochlea)	neonate	?	N/A	no	yes	no	no
I18511	S143	21-S-46 (S cemetery)	Kulubnarti	R petrous (cochlea)	neonate	?	Female	yes	yes	yes	yes
I17475*	S144*	21-S-46 (S cemetery)	Kulubnarti	R petrous (cochlea)	7 mo. in utero	?	Male	yes	yes	yes (removed for statistical analyses because brother of I6256/S68a)	yes
I17449	S147	21-S-46 (S cemetery)	Kulubnarti	R petrous (cochlea)	6 mo.	?	Female	no	yes	yes	yes
I6258	S149	21-S-46 (S cemetery)	Kulubnarti	R petrous (cochlea)	neonate	?	Female	yes	yes	yes	yes
I17451	S15	21-S-46 (S cemetery)	Kulubnarti	L petrous (cochlea)	18 mo.	?	Female	no	yes	yes	yes
I17484	S156	21-S-46 (S cemetery)	Kulubnarti	R petrous (cochlea)	neonate	?	N/A	no	yes	no	no
I17488	S157	21-S-46 (S cemetery)	Kulubnarti	L petrous (cochlea)	neonate	?	N/A	no	yes	no	no
I6332	S159	21-S-46 (S cemetery)	Kulubnarti	R petrous (cochlea)	9 mo.	?	Male	yes	yes	yes	yes
I18612*	S16*	21-S-46 (S cemetery)	Kulubnarti	L petrous (cochlea)	27	Male	Male	no	yes	yes (removed for statistical analyses because 1st-degree relative of I18610/S29)	yes
I6333	S17	21-S-46 (S cemetery)	Kulubnarti	R petrous (cochlea)	5	?	Female	yes	yes	yes	yes
N/A	S171	21-S-46 (S cemetery)	Kulubnarti	L petrous (cochlea)	36	Female	N/A	yes	no	no	no
I18513	S173	21-S-46 (S cemetery)	Kulubnarti	L petrous (cochlea)	42	Male	N/A	yes	yes	no	no
I17476	S174	21-S-46 (S cemetery)	Kulubnarti	L petrous (cochlea)	51+	Female	N/A	yes	yes	no	no
N/A	S175	21-S-46 (S cemetery)	Kulubnarti	R petrous (cochlea)	18 mo.	?	N/A	yes	no	no	no
I17490	S180	21-S-46 (S cemetery)	Kulubnarti	L petrous (cochlea)	47	Male	N/A	no	yes	no	no
N/A	S181	21-S-46 (S cemetery)	Kulubnarti	L petrous (cochlea)	5	?	N/A	yes	no	no	no
I18514	S182	21-S-46 (S cemetery)	Kulubnarti	R petrous (cochlea)	4	?	Male	yes	yes	yes	yes
N/A	S183	21-S-46 (S cemetery)	Kulubnarti	L petrous (cochlea)	neonate	?	N/A	yes	no	no	no
N/A	S190	21-S-46 (S cemetery)	Kulubnarti	R petrous (cochlea)	8	?	N/A	yes	no	no	no
I18515	S193	21-S-46 (S cemetery)	Kulubnarti	L petrous (cochlea)	6 mo.	?	N/A	yes	no	no	no
I6334	S198	21-S-46 (S cemetery)	Kulubnarti	R petrous (cochlea)	2	Male	Male	yes	yes	yes	yes
N/A	S199b	21-S-46 (S cemetery)	Kulubnarti	R petrous (cochlea)	6	?	N/A	yes	no	no	no
I18517	S2	21-S-46 (S cemetery)	Kulubnarti	L petrous (cochlea)	10	?	Female	yes	yes	yes	yes
I18518	S201	21-S-46 (S cemetery)	Kulubnarti	R petrous (cochlea)	3	?	Female	yes	yes	yes	yes
I18519	S208	21-S-46 (S cemetery)	Kulubnarti	R petrous (cochlea)	18 mo.	Female	Female	yes	yes	yes	yes
I18520	S217	21-S-46 (S cemetery)	Kulubnarti	R petrous (cochlea)	4	?	Male	yes	yes	yes	yes
I18521	S218	21-S-46 (S cemetery)	Kulubnarti	R petrous (cochlea)	6 mo.	?	Female	yes	yes	yes	yes
I17487	S219	21-S-46 (S cemetery)	Kulubnarti	R petrous (cochlea)	12 mo.	?	N/A	no	yes	no	no
N/A	S230	21-S-46 (S cemetery)	Kulubnarti	R petrous (cochlea)	6	?	N/A	yes	no	no	no
I18613	S231	21-S-46 (S cemetery)	Kulubnarti	R petrous (cochlea)	7 mo. in utero	?	N/A	no	yes	no	no
I18522	S235	21-S-46 (S cemetery)	Kulubnarti	R petrous (cochlea)	3	?	Female	yes	yes	yes	yes
N/A	S238	21-S-46 (S cemetery)	Kulubnarti	R petrous (cochlea)	12	?	N/A	yes	no	no	no
I17477	S24	21-S-46 (S cemetery)	Kulubnarti	L petrous (cochlea)	4	?	Female	yes	yes	yes	yes
I17483	S241	21-S-46 (S cemetery)	Kulubnarti	R petrous (cochlea)	neonate	?	N/A	no	yes	no	no
N/A	S242	21-S-46 (S cemetery)	Kulubnarti	L petrous (cochlea)	6	?	N/A	yes	no	no	no
I6336	S27	21-S-46 (S cemetery)	Kulubnarti	R petrous (cochlea)	9 mo.	?	Male	yes	yes	yes	yes
I18610	S29	21-S-46 (S cemetery)	Kulubnarti	R petrous (cochlea)	1	?	Male	no	yes	yes	yes
I17452	S32	21-S-46 (S cemetery)	Kulubnarti	L petrous (cochlea)	16	Female	N/A	no	yes	no	no
I6254	S33	21-S-46 (S cemetery)	Kulubnarti	R petrous (cochlea)	12 mo.	?	Male	yes	yes	yes	yes
I18525	S37	21-S-46 (S cemetery)	Kulubnarti	L petrous (cochlea)	12 mo.	?	Female	yes	yes	yes	yes
N/A	S38	21-S-46 (S cemetery)	Kulubnarti	L petrous (cochlea)	4	?	N/A	yes	no	no	no
I18535	S42a	21-S-46 (S cemetery)	Kulubnarti	L petrous (cochlea)	neonate	?	N/A	yes	yes	no	no
I18536	S42b	21-S-46 (S cemetery)	Kulubnarti	R petrous (cochlea)	5	?	Female	yes	yes	yes	yes
I17454	S43a	21-S-46 (S cemetery)	Kulubnarti	R petrous (cochlea)	6 mo.	?	N/A	no	yes	no	no
I17481	S45	21-S-46 (S cemetery)	Kulubnarti	L petrous (cochlea)	2	?	Male	no	yes	yes	yes
I6255	S50	21-S-46 (S cemetery)	Kulubnarti	R petrous (cochlea)	5	?	Male	yes	yes	yes	yes
I17450	S51	21-S-46 (S cemetery)	Kulubnarti	L petrous (cochlea)	3	?	Female	no	yes	yes	yes
I18538	S53	21-S-46 (S cemetery)	Kulubnarti	R petrous (cochlea)	11	Female	Female	yes	yes	yes	yes
N/A	S57	21-S-46 (S cemetery)	Kulubnarti	R petrous (cochlea)	1 mo.	?	N/A	yes	no	no	no
I18539	S60	21-S-46 (S cemetery)	Kulubnarti	R petrous (cochlea)	12 mo.	?	N/A	yes	yes	no	no
I17485	S61	21-S-46 (S cemetery)	Kulubnarti	L petrous (cochlea)	6 mo.	?	N/A	no	yes	no	no
I17453	S63	21-S-46 (S cemetery)	Kulubnarti	L petrous (cochlea)	neonate	?	N/A	no	yes	no	no
I6256	S68a	21-S-46 (S cemetery)	Kulubnarti	R petrous (cochlea)	4	Male	Female	yes	yes	yes	yes
I17473	S68b	21-S-46 (S cemetery)	Kulubnarti	L petrous (cochlea)	3	?	Female	no	yes	yes	yes
N/A	S69	21-S-46 (S cemetery)	Kulubnarti	L petrous (cochlea)	9 mo.	?	N/A	yes	no	no	no
N/A	S70	21-S-46 (S cemetery)	Kulubnarti	L petrous (cochlea)	12 mo.	?	N/A	yes	no	no	no
I17486	S71	21-S-46 (S cemetery)	Kulubnarti	R petrous (cochlea)	9 mo.	?	N/A	no	yes	no	no
I6325	S73	21-S-46 (S cemetery)	Kulubnarti	L petrous (cochlea)	3	?	Male	yes	yes	yes	yes
N/A	S75	21-S-46 (S cemetery)	Kulubnarti	L petrous (cochlea)	5	?	N/A	yes	no	no	no
I6337	S79	21-S-46 (S cemetery)	Kulubnarti	R petrous (cochlea)	3	?	Male	yes	yes	yes	yes
I6257	S81	21-S-46 (S cemetery)	Kulubnarti	R petrous (cochlea)	3	?	Male	yes	yes	yes	yes
I6326	S87	21-S-46 (S cemetery)	Kulubnarti	L petrous (cochlea)	6 mo.	?	Female	yes	yes	yes	yes
I6338	S89	21-S-46 (S cemetery)	Kulubnarti	R petrous (cochlea)	9 mo.	?	Female	yes	yes	yes	yes
I17482	S94b	21-S-46 (S cemetery)	Kulubnarti	R petrous (cochlea)	2	?	Male	no	yes	yes	yes
