# Supplementary material for: Social stratification without genetic differentiation at the site of Kulubnarti in Christian Period Nubia
Source: Nat Commun. 2021 Dec 14;12:7283. doi: 10.1038/s41467-021-27356-8 (PMC8671435; doi:10.1038/s41467-021-27356-8)
Supplement: Supplementary file 5 — Supplementary Data 2 [file 41467_2021_27356_MOESM5_ESM.xlsx]

## Sheet: Supplementary Data 2
Master ID (Lab)	Skeletal Code	Library Number	Dates (dates from direct 14C dating presented as 14C yr BP ('BP') with radiocarbon lab identifier^; dates from archaeological context and extrapolated from direct dates presented as 'CE')	Location of powder production (UCD = University College Dublin; HMS = Harvard Medical School)	Amount powder used in extraction (mg)	DNA extraction	Library Type	LibraryID	amount of powder in library (mg)	UDG treatment	Target enrichment performed	mtDNA coverage	mtDNA fraction of C-to-T damage in last base	mtDNA match to consensus sequence	mtDNA match to consensus sequence 95% CI	mtDNA haplogroup*	Nuclear coverage at targeted positions (1240k SNP capture)	Nuclear unique SNPs hit	Nuclear fraction of C-to-T damage in last base	Genetic sex	X chromosome contamination estimate for males with sufficient coverage (<200 ANGSD SNPs)	X chromosome contamination Z-score for males with sufficient coverage	Y chromosome haplogroup (ISOGG v15.73 notation)**
I6138	R101	1	1270±22 BP, UGAMS-34382	UCD	75	manual	double-stranded	S6138.E1.L1	8.3	half	MT and nuclear enrichment done separately	78.6	0.064	0.998	[0.996,0.999]	H2a	0.066	76201	0.048	M	N/A (not enough SNPs)	N/A (not enough SNPs)	E1b1b1b2b3a
I19139	R103	1	650-1000 CE	UCD	39	robotic	double-stranded	S19139.Y1.E1.L1	7.8	half	MT and nuclear enrichment done simultaneously	436.6	0.039	0.996887	[0.993, 0.999]	L0a1a1	0.067	70579	0.067	F	N/A (female)	N/A (female)	N/A (female)
I19140	R123	1	650-1000 CE	UCD	36	robotic	double-stranded	S19140.Y1.E1.L1	7.2	half	MT and nuclear enrichment done simultaneously	148	0.067	0.992374	[0.988, 0.995]	L5a1b	0.023	22872	0.085	M	N/A (not enough SNPs)	N/A (not enough SNPs)	LT
I6139	R124	1	1270±22 BP, UGAMS-34383	UCD	75	manual	double-stranded	S6139.E1.L1	8.3	half	MT and nuclear enrichment done separately	456	0.041	1	[0.998,1.000]	K1a19	0.119	132493	0.041	M	N/A (not enough SNPs)	N/A (not enough SNPs)	E1b1b1a1b2
I19014	R15	1	650-1000 CE	UCD	36	robotic	single-stranded	S19014.Y1.E1.L1	7.2	ss.half	MT and nuclear enrichment done simultaneously	87.51	0.104	0.971604	[0.955, 0.982]	H2a	0.071	79927	0.181	M	N/A (not enough SNPs)	N/A (not enough SNPs)	E1b1b1a1a1b
I19143	R150	1	650-1000 CE	UCD	39	robotic	double-stranded	S19143.Y1.E1.L1	7.8	half	MT and nuclear enrichment done simultaneously	490.6	0.033	0.992429	[0.987, 0.996]	L2a1d1	0.046	50272	0.041	M	-0.00863	-0.918	E1b1b1a1
I6251	R152	1	1220±22 BP, UGAMS-34384	UCD	77	manual	double-stranded	S6251.E1.L1	8.6	half	MT and nuclear enrichment done separately	1200	0.044	1	[0.999,1.000]	L0a1a1	0.31	295085	0.046	F	N/A (female)	N/A (female)	N/A (female)
I19144	R164	1	650-1000 CE	UCD	34	robotic	double-stranded	S19144.Y1.E1.L1	6.8	half	MT and nuclear enrichment done simultaneously	15.85	0.093	0.969908	[0.944, 0.985]	H2a	0.021	21648	0.107	F	N/A (female)	N/A (female)	N/A (female)
I6340	R169	1	1170±22 BP, UGAMS-34385	UCD	75	manual	double-stranded	S6340.E1.L1	8.3	half	MT and nuclear enrichment done separately	724	0.031	1	[0.998,1.000]	U5b2b5	0.298545	297254	0.042	M	0.033542	2.11649	T1a1a1a1
I19145	R173	1	650-1000 CE	UCD	37	robotic	double-stranded	S19145.Y1.E1.L1	7.4	half	MT and nuclear enrichment done simultaneously	74.88	0.086	0.925025	[0.911, 0.937]	L2a1d1	0.07	73020	0.081	F	N/A (female)	N/A (female)	N/A (female)
I6252	R181	1	1230±22 BP, UGAMS-34386	UCD	75	manual	double-stranded	S6252.E1.L1	8.3	half	MT and nuclear enrichment done separately	1230	0.033	1	[0.998,1.000]	H2a	0.326	311112	0.049	M	0.004914	0.626927	E1b1b1a1a1c
I6140	R182	1	1240±22 BP, UGAMS-34387	UCD	75	manual	double-stranded	S6140.E1.L1	8.3	half	MT and nuclear enrichment done separately	88.6	0.073	0.993	[0.989,0.996]	U5b2b5	0.262	259538	0.049	F	N/A (female)	N/A (female)	N/A (female)
I6141	R186	1	1170±22 BP, UGAMS-34388	UCD	79	manual	double-stranded	S6141.E1.L1	8.8	half	MT and nuclear enrichment done separately	296	0.047	1	[0.999,1.000]	L2a1+143+16189 (16192)	0.277	266428	0.044	F	N/A (female)	N/A (female)	N/A (female)
I19148	R195	1	650-1000 CE	UCD	13	robotic	double-stranded	S19148.Y1.E1.L1	2.6	half	MT and nuclear enrichment done simultaneously	60.9	0.055	0.979212	[0.969, 0.986]	U3b	0.051	53016	0.073	F	N/A (female)	N/A (female)	N/A (female)
I6327	R196	1	1080±23 BP, UGAMS-34389	UCD	69	manual	double-stranded	S6327.E1.L1	7.7	half	MT and nuclear enrichment done separately	498	0.056	1	[0.999,1.000]	L2a1d1	0.404652	373192	0.043	M	0.003644	0.636581	E1b1b1a1a1b1a1
I6328	R201	1	1140±22 BP, UGAMS-34390	UCD	74	manual	double-stranded	S6328.E1.L1	8.2	half	MT and nuclear enrichment done separately	382	0.033	1	[0.999,1.000]	J2a2e	0.165425	178456	0.039	M	N/A (not enough SNPs)	N/A (not enough SNPs)	T1a1a
I6253	R202	1	1180±22 BP, UGAMS-34391	UCD	77	manual	double-stranded	S6253.E1.L1	8.6	half	MT and nuclear enrichment done separately and simultaneously (capture data merged)	526	0.04	1	[0.996,1.000]	H2a	0.361159	327464	0.05	F	N/A (female)	N/A (female)	N/A (female)
I19015	R21	1	650-1000 CE	UCD	36	robotic	single-stranded	S19015.Y1.E1.L1	7.2	ss.half	MT and nuclear enrichment done simultaneously	1175	0.111	0.983112	[0.973, 0.989]	U5b2b5	0.18	186925	0.109	M	-0.00192	-1.01053	E1b1b1a1a1c
I6329	R5	1	1190±22 BP, UGAMS-34392	UCD	71	manual	double-stranded	S6329.E1.L1	7.9	half	MT and nuclear enrichment done separately	701	0.071	0.989	[0.981,0.995]	N1b1a2	0.220534	225453	0.055	F	N/A (female)	N/A (female)	N/A (female)
I19132	R57	1	650-1000 CE	UCD	37	robotic	double-stranded	S19132.Y1.E1.L1	7.4	half	MT and nuclear enrichment done simultaneously	33.23	0.045	0.97495	[0.958, 0.986]	H2a	0.05	53233	0.049	M	N/A (not enough SNPs)	N/A (not enough SNPs)	E1b1b1a1b2
I6250	R59	1	1220±22 BP, UGAMS-34393	UCD	75	manual	double-stranded	S6250.E1.L1	8.3	half	MT and nuclear enrichment done separately	133	0.076	1	[0.998,1.000]	H2a	0.078	89134	0.059	M	N/A (not enough SNPs)	N/A (not enough SNPs)	E1b1b1a1a1b1a1
I6330	R79	1	1260±22 BP, UGAMS-34394	UCD	67	manual	double-stranded	S6330.E1.L1	7.4	half	MT and nuclear enrichment done separately	305	0.059	1	[0.998,1.000]	U1a1	0.271251	266579	0.057	F	N/A (female)	N/A (female)	N/A (female)
I19134	R84	1	650-1000 CE	UCD	39	robotic	double-stranded	S19134.Y1.E1.L1	7.8	half	MT and nuclear enrichment done simultaneously	175.1	0.052	0.989048	[0.984, 0.992]	L0a1a1	0.021	20687	0.083	F	N/A (female)	N/A (female)	N/A (female)
I19135	R91	1	650-1000 CE	UCD	36	robotic	double-stranded	S19135.Y1.E1.L1	7.2	half	MT and nuclear enrichment done simultaneously	769.7	0.04	0.980798	[0.970, 0.988]	R0a1a	0.038	39725	0.061	F	N/A (female)	N/A (female)	N/A (female)
I6331	R93	1	1210±22 BP, UGAMS-34395	UCD	72	manual	double-stranded	S6331.E1.L1	8	half	MT and nuclear enrichment done separately	1490	0.038	1	[0.998,1.000]	H2a	0.410686	379123	0.039	M	0.002887	0.640801	E1b1b1b2b3a
I19136	R94	1	650-1000 CE	UCD	36	robotic	double-stranded	S19136.Y1.E1.L1	7.2	half	MT and nuclear enrichment done simultaneously	359.1	0.049	0.991039	[0.987, 0.994]	L5a1b	0.036	37247	0.075	F	N/A (female)	N/A (female)	N/A (female)
I19138	R96	1	650-1000 CE	UCD	38	robotic	double-stranded	S19138.Y1.E1.L1	7.6	half	MT and nuclear enrichment done simultaneously	332	0.062	0.994541	[0.989, 0.997]	L3b1a2	0.039	41287	0.092	M	N/A (not enough SNPs)	N/A (not enough SNPs)	E1b1b1a1a1c
I18507	S114	1	650-1000 CE	UCD	35	robotic	single-stranded	S18507.Y1.E1.L1	7	ss.half	MT and nuclear enrichment done simultaneously	151	0.065	0.983075	[0.973, 0.990]	U5b2b5	0.274064	234373	0.086	F	N/A (female)	N/A (female)	N/A (female)
I18508	S115	1	650-1000 CE	UCD	33	robotic	single-stranded	S18508.Y1.E1.L1	6.6	ss.half	MT and nuclear enrichment done simultaneously	807.5	0.038	0.996501	[0.990, 0.999]	U5b2b5	0.272928	252053	0.053	M	-0.00228	-1.754	E1b1b1a1a1b1a1
I18509	S132	1	650-1000 CE	UCD	33	robotic	single-stranded	S18509.Y1.E1.L1	6.6	ss.half	MT and nuclear enrichment done simultaneously	135.1	0.054	0.958794	[0.947, 0.969]	L2a1d1	0.327655	288273	0.061	F	N/A (female)	N/A (female)	N/A (female)
I6324	S133	1	1210±22 BP, UGAMS-34396	UCD	66	manual	double-stranded	S6324.E1.L1	7.3	half	MT and nuclear enrichment done separately	861	0.025	1	[0.999,1.000]	L2a1d1	0.640091	505697	0.023	F	N/A (female)	N/A (female)	N/A (female)
I18510	S136	1	650-1000 CE	UCD	35	robotic	single-stranded	S18510.Y1.E1.L1	7	ss.half	MT and nuclear enrichment done simultaneously	251.6	0.038	0.989588	[0.978, 0.995]	H2a	0.05476	61633	0.059	F	N/A (female)	N/A (female)	N/A (female)
I18511	S143	1	650-1000 CE	UCD	39	robotic	single-stranded	S18511.Y1.E1.L1	7.8	ss.half	MT and nuclear enrichment done simultaneously	125.9	0.045	0.977115	[0.966, 0.985]	L3f1a1	0.172845	177624	0.041	F	N/A (female)	N/A (female)	N/A (female)
I17475	S144	1	650-1000 CE	HMS	34	robotic	double-stranded	S17475.Y1.E1.L1	6.8	half	MT and nuclear enrichment done simultaneously	45.11	0.056	0.99224	[0.986, 0.995]	L2a1d1	0.009	10551	0.05	M	N/A (not enough SNPs)	N/A (not enough SNPs)	J2a1a1a2b2a1a
I17475	S144	2	650-1000 CE	UCD	32	robotic	single-stranded	S18512.Y1.E1.L1	6.4	ss.half	MT and nuclear enrichment done simultaneously	1793	0.038	0.996337	[0.992, 0.999]	L2a1d1	0.246	230748	0.038	M	-0.000911	-0.99	J2a1a1a2b2a1a
I17449	S147	1	650-1000 CE	HMS	39	robotic	double-stranded	S17449.Y1.E1.L1	7.8	half	MT and nuclear enrichment done simultaneously	136.8	0.056	0.998463	[0.995, 1.000]	L2a1d1	0.109967	120703	0.047	F	N/A (female)	N/A (female)	N/A (female)
I6258	S149	1	1240±22 BP, UGAMS-34397	UCD	77	manual	double-stranded	S6258.E1.L1	8.6	half	MT and nuclear enrichment done separately	1800	0.025	1	[0.998,1.000]	H2a	0.39	349843	0.03	F	N/A (female)	N/A (female)	N/A (female)
I17451	S15	1	650-1000 CE	HMS	38	robotic	double-stranded	S17451.Y1.E1.L1	7.6	half	MT and nuclear enrichment done simultaneously	53.45	0.041	0.979812	[0.966, 0.989]	H2a	0.021331	24794	0.066	F	N/A (female)	N/A (female)	N/A (female)
I6332	S159	1	1190±22 BP, UGAMS-34398	UCD	75	manual	double-stranded	S6332.E1.L1	8.3	half	MT and nuclear enrichment done separately	1070	0.028	0.993	[0.989,0.995]	L2a1d1	0.891036	623585	0.034	M	0.001441	0.618141	E2a
I18612	S16	1	650-1000 CE	HMS	33	robotic	double-stranded	S18612.Y1.E1.L1	6.6	half	MT and nuclear enrichment done simultaneously	39.99	0.027	0.989045	[0.976, 0.995]	H2a	0.026	26032	0.055	M	N/A (not enough SNPs)	N/A (not enough SNPs)	E1b1b1a1a1c
I6333	S17	1	1240±22 BP, UGAMS-34399	UCD	70	manual	double-stranded	S6333.E1.L1	7.8	half	MT and nuclear enrichment done separately	454	0.03	1	[0.999,1.000]	T1a7	0.100325	111535	0.034	F	N/A (female)	N/A (female)	N/A (female)
I18514	S182	1	650-1000 CE	UCD	32	robotic	single-stranded	S18514.Y1.E1.L1	6.4	ss.half	MT and nuclear enrichment done simultaneously	42.72	0.073	0.9758	[0.961, 0.986]	H2a	0.090049	98439	0.071	M	N/A (not enough SNPs)	N/A (not enough SNPs)	E1b1b1a1a1c
I6334	S198	1	1180±24 BP, UGAMS-34400	UCD	75	manual	double-stranded	S6334.E1.L1	8.3	half	MT and nuclear enrichment done separately	2.02	0.013	0.982	[0.646,0.997]	L1b1a2a	0.375857	358031	0.032	M	0.001714	0.262924	G2a2b2a1
I18517	S2	1	650-1000 CE	UCD	37	robotic	single-stranded	S18517.Y1.E1.L1	7.4	ss.half	MT and nuclear enrichment done simultaneously	248.5	0.039	0.983443	[0.970, 0.990]	N1b1a2	0.05519	61281	0.065	F	N/A (female)	N/A (female)	N/A (female)
I18518	S201	1	650-1000 CE	UCD	35	robotic	single-stranded	S18518.Y1.E1.L1	7	ss.half	MT and nuclear enrichment done simultaneously	604.4	0.04	0.994836	[0.990, 0.997]	L1b1a2a	0.289877	266475	0.053	F	N/A (female)	N/A (female)	N/A (female)
I18519	S208	1	1080±22 BP, UGAMS-34401	UCD	38	robotic	single-stranded	S18519.Y1.E1.L1	7.6	ss.half	MT and nuclear enrichment done simultaneously	1833	0.038	0.999825	[0.997, 1.000]	J2a2e	1.21584	575061	0.048	F	N/A (female)	N/A (female)	N/A (female)
I18520	S217	1	650-1000 CE	UCD	36	robotic	single-stranded	S18520.Y1.E1.L1	7.2	ss.half	MT and nuclear enrichment done simultaneously	142	0.053	0.989213	[0.982, 0.994]	L2a1d1	0.307119	278332	0.061	M	0.00518	0.797	J1a2a1a2d2b2b2
I18521	S218	1	650-1000 CE	UCD	36	robotic	single-stranded	S18521.Y1.E1.L1	7.2	ss.half	MT and nuclear enrichment done simultaneously	161.2	0.055	0.95701	[0.943, 0.969]	N1b1a2	0.43953	357966	0.053	F	N/A (female)	N/A (female)	N/A (female)
I18522	S235	1	650-1000 CE	UCD	39	robotic	single-stranded	S18522.Y1.E1.L1	7.8	ss.half	MT and nuclear enrichment done simultaneously	597.7	0.032	0.984679	[0.977, 0.990]	L2a1d1	0.313679	282622	0.045	F	N/A (female)	N/A (female)	N/A (female)
I17477	S24	1	650-1000 CE	HMS	36	robotic	double-stranded	S17477.Y1.E1.L1	7.2	half	MT and nuclear enrichment done simultaneously	93.15	0.035	0.990154	[0.985, 0.994]	L5a1b	0.005	5830	0.046	F	N/A (female)	N/A (female)	N/A (female)
I17477	S24	2	650-1000 CE	UCD	36	robotic	single-stranded	S18523.Y1.E1.L1	7.2	ss.half	MT and nuclear enrichment done simultaneously	290.8	0.044	0.988758	[0.983, 0.993]	L5a1b	0.041322	46751	0.061	F	N/A (female)	N/A (female)	N/A (female)
I6336	S27	1	1150±23 BP, UGAMS-34402	UCD	70	manual	double-stranded	S6336.E1.L1	7.8	half	MT and nuclear enrichment done separately	822	0.029	1	[0.999,1.000]	U5b2b5	0.892898	618141	0.032	M	-0.001673	-1.64331	E1b1b1a1a1c
I18610	S29	1	650-1000 CE	HMS	30	robotic	double-stranded	S18610.Y1.E1.L1	6	half	MT and nuclear enrichment done simultaneously	518.1	0.031	0.971982	[0.961, 0.980]	U5b2b5	0.258	251826	0.042	M	N/A (not enough SNPs)	N/A (not enough SNPs)	E1b1b1a1a1c
I6254	S33	1	1090±22 BP, UGAMS-34403	UCD	75	manual	double-stranded	S6254.E1.L1	8.3	half	MT and nuclear enrichment done separately	420	0.035	1	[0.999,1.000]	L0a1a1	0.293	283524	0.041	M	-0.003149	-1.39915	R2a2b1b2b
I18525	S37	1	650-1000 CE	UCD	36	robotic	single-stranded	S18525.Y1.E1.L1	7.2	ss.half	MT and nuclear enrichment done simultaneously	860.9	0.033	0.992693	[0.985, 0.997]	U5b2b5	0.359462	311905	0.057	F	N/A (female)	N/A (female)	N/A (female)
I18536	S42b	1	650-1000 CE	UCD	37	robotic	single-stranded	S18536.Y1.E1.L1	7.4	ss.half	MT and nuclear enrichment done simultaneously	844.8	0.037	0.994457	[0.986, 0.998]	N1a1a	0.113554	119764	0.061	F	N/A (female)	N/A (female)	N/A (female)
I17481	S45	1	650-1000 CE	HMS	37	robotic	double-stranded	S17481.Y1.E1.L1	7.4	half	MT and nuclear enrichment done simultaneously	1032	0.02	0.99119	[0.983, 0.995]	U5b2b5	0.15886	169370	0.04	M	-0.00521	-1.371	E1b1b1a1a1b1a
I6255	S50	1	1220±22 BP, UGAMS-34404	UCD	77	manual	double-stranded	S6255.E1.L1	8.6	half	MT and nuclear enrichment done separately	920	0.026	0.997	[0.995,0.998]	L0a1a1	0.843	580823	0.031	M	0.007379	1.57135	J2a1a1a2b2a1a
I17450	S51	1	650-1000 CE	HMS	36	robotic	double-stranded	S17450.Y1.E1.L1	7.2	half	MT and nuclear enrichment done simultaneously	489.3	0.034	0.991809	[0.984, 0.996]	U5b2b5	0.097877	107629	0.049	F	N/A (female)	N/A (female)	N/A (female)
I18538	S53	1	650-1000 CE	UCD	38	robotic	single-stranded	S18538.Y1.E1.L1	7.6	ss.half	MT and nuclear enrichment done simultaneously	321.4	0.042	0.992387	[0.987, 0.996]	L2a1d1	0.169093	163900	0.06	F	N/A (female)	N/A (female)	N/A (female)
I6256	S68a	1	1200±22 BP, UGAMS-34405	UCD	75	manual	double-stranded	S6256.E1.L1	8.3	half	MT and nuclear enrichment done separately	1040	0.03	1	[0.999,1.000]	L2a1d1	0.369	337800	0.041	F	N/A (female)	N/A (female)	N/A (female)
I17473	S68b	1	650-1000 CE	HMS	36	robotic	double-stranded	S17473.Y1.E1.L1	7.2	half	MT and nuclear enrichment done simultaneously	10.03	0.067	0.976273	[0.936, 0.993]	HV13a	0.0418	47563	0.061	F	N/A (female)	N/A (female)	N/A (female)
I6325	S73	1	1270±22 BP, UGAMS-34406	UCD	69	manual	double-stranded	S6325.E1.L1	7.7	half	MT and nuclear enrichment done separately	577	0.037	1	[0.999,1.000]	L2a1d1	0.657421	525508	0.041	M	0.006548	1.54054	J2a1a1a2b2a1a
I6337	S79	1	1320±22 BP, UGAMS-34407	UCD	68	manual	double-stranded	S6337.E1.L1	7.6	half	MT and nuclear enrichment done separately	763	0.028	1	[0.999,1.000]	L5a1b	0.805736	579583	0.028	M	0.000556	0.268991	G2a2b2a1
I6257	S81	1	1210±22 BP, UGAMS-34408	UCD	77	manual	double-stranded	S6257.E1.L1	8.6	half	MT and nuclear enrichment done separately	771	0.033	1	[0.999,1.000]	L2a1d1	0.293	286717	0.039	M	-0.005287	-1.9875	J1a2b2b
I6326	S87	1	1260±22 BP, UGAMS-34409	UCD	74	manual	double-stranded	S6326.E1.L1	8.2	half	MT and nuclear enrichment done separately	257	0.053	0.998	[0.997,0.999]	L2a1d1	1.50218	721713	0.043	F	N/A (female)	N/A (female)	N/A (female)
I6338	S89	1	1320¬±20 BP, UGAMS-35229	UCD	75	manual	double-stranded	S6338.E1.L1	8.3	half	MT and nuclear enrichment done separately	358	0.031	1	[0.998,1.000]	H2a	0.785962	563373	0.036	F	N/A (female)	N/A (female)	N/A (female)
I17482	S94b	1	650-1000 CE	HMS	36	robotic	double-stranded	S17482.Y1.E1.L1	7.2	half	MT and nuclear enrichment done simultaneously	282.6	0.025	0.994889	[0.991, 0.997]	L1b1a2a	0.055681	64030	0.046	M	N/A (not enough SNPs)	N/A (not enough SNPs)	G2a
^ see Supplementary Table 1 for calibrated 14C dates
* see Supplementary Data 12 for additional information
** see Supplementary Data 13 for additional information
Method		References and technical modifications
Extraction: Manual		J. Dabney et al., Complete mitochondrial genome sequence of a Middle Pleistocene cave bear reconstructed from ultrashort DNA fragments. Proc. Natl. Acad. Sci. U. S. A. 110, 15758–63 (2013).
Extraction: Manual		P. Korlević et al., Reducing microbial and human contamination in DNA extractions from ancient bones and teeth. Biotechniques. 59, 87–93 (2015).
Extraction: Robotic		N. Rohland et al., Extraction of highly degraded DNA from ancient bones, teeth and sediments for high-throughput sequencing. Nat. Protoc. 13, 2447–2461 (2018).
Library preparation: Double-stranded		N. Rohland, E. Harney, S. Mallick, S. Nordenfelt, D. Reich, Partial uracil-DNA-glycosylase treatment for screening of ancient DNA. Philos. Trans. R. Soc. B Biol. Sci. 370, 20130624 (2015); silica coated magnetic beads and 7x volume PB (Qiagen) for cleanups; Bst2.0 in smaller volume; 100ul total PCR volume; higher primer concentration; SPRI cleanup of PCR
Library preparation: Single stranded		M.-T. Gansauge et al., Manual and automated preparation of single-stranded DNA libraries for the sequencing of DNA from ancient biological remains and other sources of highly degraded DNA, Nat. Protoc. 15, 2279-3000 (2020).
UDG treatment: half		partial UDG treatment during library preparation
Target enrichment performed: MT and nuclear enrichment done separately		Separate enrichment for mtDNA and ~3000 nuclear targets (Olalde 2018 or Lipson 2018), and ~1.2 million SNPs (Fu et al. 2013, 2015; Haak et al. 2015; Mathieson et al. 2015)
Target enrichment performed: MT and nuclear enrichment done simultaneoulsy		Simultaneous enrichment of ~1.2M SNPs and mtDNA (Fu et al. 2013, 2015; Haak et al. 2015; Mathieson et al. 2015, with 3bp tiled mitochondrial genome rsrs spike in)
