# Supplementary material for: Social stratification without genetic differentiation at the site of Kulubnarti in Christian Period Nubia
Source: Nat Commun. 2021 Dec 14;12:7283. doi: 10.1038/s41467-021-27356-8 (PMC8671435; doi:10.1038/s41467-021-27356-8)
Supplement: Supplementary file 6 — Supplementary Data 3 [file 41467_2021_27356_MOESM6_ESM.xlsx]

## Sheet: Supplementary Data 3
Master ID (Lab)	Site (Country)	Designated Group	Associated Publication(s)
I1584	Barcın Höyük (Turkey)	Anatolia_ChL	Lazaridis et al. 2016
I2495_all	Harmanören Göndürle (Turkey)	Anatolia_EBA	Lazaridis et al. 2017
I2499_all	Harmanören Göndürle (Turkey)	Anatolia_EBA	Lazaridis et al. 2017
I2683_all	Harmanören Göndürle (Turkey)	Anatolia_EBA	Lazaridis et al. 2017
ZHAG	Boncuklu (Turkey)	Anatolia_N	Feldman et al. 2019
ZHAJ	Boncuklu (Turkey)	Anatolia_N	Feldman et al. 2019
ZHJ	Boncuklu (Turkey)	Anatolia_N	Feldman et al. 2019
ZKO	Boncuklu (Turkey)	Anatolia_N	Feldman et al. 2019
ZMOJ	Boncuklu (Turkey)	Anatolia_N	Feldman et al. 2019
I1100	Barcīn Höyük (Anatolia)	Anatolia_N	Mathieson et al. 2015
I1102	Barcīn Höyük (Anatolia)	Anatolia_N	Mathieson et al. 2015
I1099	Barcīn Höyük (Anatolia)	Anatolia_N	Mathieson et al. 2015
I1103	Barcīn Höyük (Anatolia)	Anatolia_N	Mathieson et al. 2015
I1101	Barcīn Höyük (Anatolia)	Anatolia_N	Mathieson et al. 2015
I1097	Barcīn Höyük (Anatolia)	Anatolia_N	Mathieson et al. 2015
I0744	Barcīn Höyük (Anatolia)	Anatolia_N	Mathieson et al. 2015
I1096	Barcīn Höyük (Anatolia)	Anatolia_N	Mathieson et al. 2015
I1098	Barcīn Höyük (Anatolia)	Anatolia_N	Mathieson et al. 2015
I0708	Barcīn Höyük (Anatolia)	Anatolia_N	Mathieson et al. 2015
I0745	Barcīn Höyük (Anatolia)	Anatolia_N	Mathieson et al. 2015
I0746	Barcīn Höyük (Anatolia)	Anatolia_N	Mathieson et al. 2015
I0707	Barcīn Höyük (Anatolia)	Anatolia_N	Mathieson et al. 2015
I0709	Barcīn Höyük (Anatolia)	Anatolia_N	Mathieson et al. 2015
I0736	Barcīn Höyük (Anatolia)	Anatolia_N	Mathieson et al. 2015
I0726	Menteşe Höyük (Anatolia)	Anatolia_N	Mathieson et al. 2015
I0723_published	Menteşe Höyük (Anatolia)	Anatolia_N	Mathieson et al. 2015
I0724_published	Menteşe Höyük (Anatolia)	Anatolia_N	Mathieson et al. 2015
I0727_published	Menteşe Höyük (Anatolia)	Anatolia_N	Mathieson et al. 2015
I1580_published	Barcīn Höyük (Anatolia)	Anatolia_N	Mathieson et al. 2015
I1581_published	Barcīn Höyük (Anatolia)	Anatolia_N	Mathieson et al. 2015
I1583_published	Barcīn Höyük (Anatolia)	Anatolia_N	Mathieson et al. 2015
I1579_published	Barcīn Höyük (Anatolia)	Anatolia_N	Mathieson et al. 2015
I1585_published	Barcīn Höyük (Anatolia)	Anatolia_N	Mathieson et al. 2015
I1634	Areni-1 (Republic of Armenia)	Armenia_ChL	Lazaridis et al. 2016
I1632	Areni-1 (Republic of Armenia)	Armenia_ChL	Lazaridis et al. 2016
I1631	Areni-1 (Republic of Armenia)	Armenia_ChL	Lazaridis et al. 2016
I1409	Areni-1 (Republic of Armenia)	Armenia_ChL	Lazaridis et al. 2016
I1407	Areni-1 (Republic of Armenia)	Armenia_ChL	Lazaridis et al. 2016
I1635	Kalavan-1 burial ground (Republic of Armenia)	Armenia_EBA	Lazaridis et al. 2016
I1633	Kalavan-1 burial ground (Republic of Armenia)	Armenia_EBA	Lazaridis et al. 2016
I1658	Talin necropolis (Republic of Armenia)	Armenia_EBA	Lazaridis et al. 2016
I1656	Katnaghbyur necropolis (Republic of Armenia)	Armenia_MLBA	Lazaridis et al. 2016
JK2911	Abusir-el Meleq (Egypt)	Egypt_published	Schuenemann et al. 2017
JK2134	Abusir-el Meleq (Egypt)	Egypt_published	Schuenemann et al. 2017
JK2888	Abusir-el Meleq (Egypt)	Egypt_published	Schuenemann et al. 2017
I0795	Karsdorf (Germany)	Europe_EN	Haak et al. 2015; Mathieson et al. 2015
I0409	Els Trocs (Spain)	Europe_EN	Haak et al. 2015; Mathieson et al. 2015
I0174	Starcevo (Hungary)	Europe_EN	Haak et al. 2015; Mathieson et al. 2015
I0022	Stuttgart (Germany)	Europe_EN	Haak et al. 2015; Mathieson et al. 2015
I0026	Stuttgart (Germany)	Europe_EN	Haak et al. 2015; Mathieson et al. 2015
I0025	Stuttgart (Germany)	Europe_EN	Haak et al. 2015; Mathieson et al. 2015
I0412	Els Trocs (Spain)	Europe_EN	Haak et al. 2015; Mathieson et al. 2015
I0054	Unterwiederstedt (Germany)	Europe_EN	Haak et al. 2015; Mathieson et al. 2015
I0410	Els Trocs (Spain)	Europe_EN	Haak et al. 2015; Mathieson et al. 2015
I0413	Els Trocs (Spain)	Europe_EN	Haak et al. 2015; Mathieson et al. 2015
I0821	Halberstadt (Germany)	Europe_EN	Haak et al. 2015; Mathieson et al. 2015; Lipson et al. 2017
I0057	Halberstadt (Germany)	Europe_EN	Haak et al. 2015; Mathieson et al. 2015; Lipson et al. 2017
I0048	Halberstadt (Germany)	Europe_EN	Haak et al. 2015; Mathieson et al. 2015; Lipson et al. 2017
I0659	Halberstadt (Germany)	Europe_EN	Haak et al. 2015; Mathieson et al. 2015; Lipson et al. 2017
I0046	Halberstadt (Germany)	Europe_EN	Haak et al. 2015; Mathieson et al. 2015; Lipson et al. 2017
I1550	Halberstadt (Germany)	Europe_EN	Haak et al. 2015; Mathieson et al. 2015; Lipson et al. 2017
I0100	Halberstadt (Germany)	Europe_EN	Haak et al. 2015; Mathieson et al. 2015; Lipson et al. 2017
I0018	Stuttgart (Germany)	Europe_EN	Lazaridis et al. 2014; Lipson et al. 2017
I2026	Halberstadt (Germany)	Europe_EN	Lipson et al. 2017
I2029	Halberstadt (Germany)	Europe_EN	Lipson et al. 2017
I2030	Halberstadt (Germany)	Europe_EN	Lipson et al. 2017
I2032	Halberstadt (Germany)	Europe_EN	Lipson et al. 2017
I2036	Halberstadt (Germany)	Europe_EN	Lipson et al. 2017
I2037	Halberstadt (Germany)	Europe_EN	Lipson et al. 2017
I2038	Halberstadt (Germany)	Europe_EN	Lipson et al. 2017
I1876	Starcevo (Hungary)	Europe_EN	Lipson et al. 2017
I1880	Starcevo (Hungary)	Europe_EN	Lipson et al. 2017
I2794	Koros (Hungary)	Europe_EN	Lipson et al. 2017
I1972	El Prado de Pancorbo (Spain)	Europe_EN	Lipson et al. 2017
I2199	El Prado de Pancorbo (Spain)	Europe_EN	Lipson et al. 2017
I0797	Karsdorf (Germany)	Europe_EN	Mathieson et al. 2015
I0806	Quedlinburg (Germany)	Europe_LNBA	Haak et al. 2015; Mathieson et al. 2015
I0113	Quedlinburg (Germany)	Europe_LNBA	Haak et al. 2015; Mathieson et al. 2015
I0112	Quedlinburg (Germany)	Europe_LNBA	Haak et al. 2015; Mathieson et al. 2015
I0111	Rothenschirmbach (Germany)	Europe_LNBA	Haak et al. 2015; Mathieson et al. 2015
I0108	Rothenschirmbach (Germany)	Europe_LNBA	Haak et al. 2015; Mathieson et al. 2015
I0171	Benzingerode-Heimburg (Germany)	Europe_LNBA	Haak et al. 2015; Mathieson et al. 2015
I0059	Benzingerode-Heimburg (Germany)	Europe_LNBA	Haak et al. 2015; Mathieson et al. 2015
I0106	Esperstedt (Germany)	Europe_LNBA	Haak et al. 2015; Mathieson et al. 2015
I0049	Esperstedt (Germany)	Europe_LNBA	Haak et al. 2015; Mathieson et al. 2015
I0115	Esperstedt (Germany)	Europe_LNBA	Haak et al. 2015; Mathieson et al. 2015
I0117	Esperstedt (Germany)	Europe_LNBA	Haak et al. 2015; Mathieson et al. 2015
I0804	Eulau (Germany)	Europe_LNBA	Haak et al. 2015; Mathieson et al. 2015
I0803	Eulau (Germany)	Europe_LNBA	Haak et al. 2015; Mathieson et al. 2015
I0164	Quedlinburg (Germany)	Europe_LNBA	Haak et al. 2015; Mathieson et al. 2015
I1546	Saxony-Anhalt (Germany)	Europe_LNBA	Mathieson et al. 2015
I0060_published	Rothenschirmbach (Germany)	Europe_LNBA	Mathieson et al. 2015
I1542	Esperstedt (Germany)	Europe_LNBA	Mathieson et al. 2015
I1536	Esperstedt (Germany)	Europe_LNBA	Mathieson et al. 2015
I1544	Esperstedt (Germany)	Europe_LNBA	Mathieson et al. 2015
I1538	Esperstedt (Germany)	Europe_LNBA	Mathieson et al. 2015
I1539	Esperstedt (Germany)	Europe_LNBA	Mathieson et al. 2015
I1534	Esperstedt (Germany)	Europe_LNBA	Mathieson et al. 2015
I1532	Esperstedt (Germany)	Europe_LNBA	Mathieson et al. 2015
I0099_published	Halberstadt (Germany)	Europe_LNBA	Mathieson et al. 2015
I0550	Karsdorf (Germany)	Europe_LNBA	Mathieson et al. 2015
I0047_published	Halberstadt (Germany)	Europe_LNBA	Mathieson et al. 2015
I1504	Ludas-Varju-Dulo (Hungary)	Europe_LNBA	Mathieson et al. 2015
I0807	Esperstedt (Germany)	Europe_MNChL	Haak et al. 2015; Mathieson et al. 2015
I0559	Quedlinburg, Site IX (Germany)	Europe_MNChL	Haak et al. 2015; Mathieson et al. 2015
I0560	Quedlinburg, Site IX (Germany)	Europe_MNChL	Haak et al. 2015; Mathieson et al. 2015
I0405	La Mina (Spain)	Europe_MNChL	Haak et al. 2015; Mathieson et al. 2015
I0407	La Mina (Spain)	Europe_MNChL	Haak et al. 2015; Mathieson et al. 2015
I0408	La Mina (Spain)	Europe_MNChL	Haak et al. 2015; Mathieson et al. 2015
I0406	La Mina (Spain)	Europe_MNChL	Haak et al. 2015; Mathieson et al. 2015
I0800	Salzmünde (Germany)	Europe_MNChL	Lipson et al. 2017
I0802	Salzmünde (Germany)	Europe_MNChL	Lipson et al. 2017
I1282	El Mirador Cave (Spain)	Europe_MNChL	Mathieson et al. 2015
I1276	El Mirador Cave (Spain)	Europe_MNChL	Mathieson et al. 2015
I1284	El Mirador Cave (Spain)	Europe_MNChL	Mathieson et al. 2015
I1280	El Mirador Cave (Spain)	Europe_MNChL	Mathieson et al. 2015
I1314	El Mirador Cave (Spain)	Europe_MNChL	Mathieson et al. 2015
I1277	El Mirador Cave (Spain)	Europe_MNChL	Mathieson et al. 2015
I1272	El Mirador Cave (Spain)	Europe_MNChL	Mathieson et al. 2015
I1281	El Mirador Cave (Spain)	Europe_MNChL	Mathieson et al. 2015
I1300	El Mirador Cave (Spain)	Europe_MNChL	Mathieson et al. 2015
I0551	Salzmünde (Germany)	Europe_MNChL	Mathieson et al. 2015
I1497	Apc-Berekalja (Hungary)	Europe_MNChL	Mathieson et al. 2015
I1271	El Mirador Cave (Spain)	Europe_MNChL	Mathieson et al. 2015
I1303	El Mirador Cave (Spain)	Europe_MNChL	Mathieson et al. 2015
I4561	Spain	Iberia_BA	Olalde et al. 2019
I4560	Spain	Iberia_BA	Olalde et al. 2019
I4562	Spain	Iberia_BA	Olalde et al. 2019
I6470	Spain	Iberia_BA	Olalde et al. 2019
I3756	Spain	Iberia_BA	Olalde et al. 2019
I8136	Spain	Iberia_BA	Olalde et al. 2019
VAD001	Spain	Iberia_BA	Olalde et al. 2019
I3485	Spain	Iberia_BA	Olalde et al. 2019
I1310	Spain	Iberia_BA	Olalde et al. 2019
I2470_published	Spain	Iberia_BA	Olalde et al. 2019
VAD005	Spain	Iberia_BA	Olalde et al. 2019
I1661	Seh Gabi (Iran)	Iran_ChL	Lazaridis et al. 2016
I1670	Seh Gabi (Iran)	Iran_ChL	Lazaridis et al. 2016
I1662	Seh Gabi (Iran)	Iran_ChL	Lazaridis et al. 2016
I1674	Seh Gabi (Iran)	Iran_ChL	Lazaridis et al. 2016
I1665	Seh Gabi (Iran)	Iran_ChL	Lazaridis et al. 2016
I1671	Seh Gabi (Iran)	Iran_LN	Lazaridis et al. 2016
I1290	Ganj Dareh (Iran)	Iran_N	Lazaridis et al. 2016
I1944	Ganj Dareh (Iran)	Iran_N	Lazaridis et al. 2016; Narasimhan et al. 2019
I1945	Ganj Dareh (Iran)	Iran_N	Lazaridis et al. 2016; Narasimhan et al. 2019
I1949	Ganj Dareh (Iran)	Iran_N	Lazaridis et al. 2016; Narasimhan et al. 2019
I1951	Ganj Dareh (Iran)	Iran_N	Lazaridis et al. 2016; Narasimhan et al. 2019
I1947	Ganj Dareh (Iran)	Iran_N	Narasimhan et al. 2019
I1954	Ganj Dareh (Iran)	Iran_N	Narasimhan et al. 2019
I7527	Ganj Dareh (Iran)	Iran_N	Narasimhan et al. 2019
I3965	Tel Hazor (Israel)	Levant_BAIA	Agranat-Tamir et al. 2020
I3966	Tel Hazor (Israel)	Levant_BAIA	Agranat-Tamir et al. 2020
I3832	Tel Hazor (Israel)	Levant_BAIA	Agranat-Tamir et al. 2020
I10268	Meggido (Israel)	Levant_BAIA	Agranat-Tamir et al. 2020
I10104	Meggido (Israel)	Levant_BAIA	Agranat-Tamir et al. 2020
I4519	Meggido (Israel)	Levant_BAIA	Agranat-Tamir et al. 2020
I2190	Meggido (Israel)	Levant_BAIA	Agranat-Tamir et al. 2020
I8187	Meggido (Israel)	Levant_BAIA	Agranat-Tamir et al. 2020
I10770	Meggido (Israel)	Levant_BAIA	Agranat-Tamir et al. 2020
I10092	Meggido (Israel)	Levant_BAIA	Agranat-Tamir et al. 2020
I10093	Meggido (Israel)	Levant_BAIA	Agranat-Tamir et al. 2020
I10264	Meggido (Israel)	Levant_BAIA	Agranat-Tamir et al. 2020
I10106	Meggido (Israel)	Levant_BAIA	Agranat-Tamir et al. 2020
I10771	Meggido (Israel)	Levant_BAIA	Agranat-Tamir et al. 2020
I10266	Meggido (Israel)	Levant_BAIA	Agranat-Tamir et al. 2020
I4525	Meggido (Israel)	Levant_BAIA	Agranat-Tamir et al. 2020
I10097	Meggido (Israel)	Levant_BAIA	Agranat-Tamir et al. 2020
I10099	Meggido (Israel)	Levant_BAIA	Agranat-Tamir et al. 2020
I10768	Meggido (Israel)	Levant_BAIA	Agranat-Tamir et al. 2020
I2195	Meggido (Israel)	Levant_BAIA	Agranat-Tamir et al. 2020
I4518	Meggido (Israel)	Levant_BAIA	Agranat-Tamir et al. 2020
I2198	Meggido (Israel)	Levant_BAIA	Agranat-Tamir et al. 2020
I4517	Meggido (Israel)-IA	Levant_BAIA	Agranat-Tamir et al. 2020
I3986	the Baq'ah (Jordan)	Levant_BAIA	Agranat-Tamir et al. 2020
I3985	the Baq'ah (Jordan)	Levant_BAIA	Agranat-Tamir et al. 2020
I3707	the Baq'ah (Jordan)	Levant_BAIA	Agranat-Tamir et al. 2020
I3703	the Baq'ah (Jordan)	Levant_BAIA	Agranat-Tamir et al. 2020
I6464	the Baq'ah (Jordan)	Levant_BAIA	Agranat-Tamir et al. 2020
I6565	the Baq'ah (Jordan)	Levant_BAIA	Agranat-Tamir et al. 2020
I6462	the Baq'ah (Jordan)	Levant_BAIA	Agranat-Tamir et al. 2020
I6564	the Baq'ah (Jordan)	Levant_BAIA	Agranat-Tamir et al. 2020
I6566	the Baq'ah (Jordan)	Levant_BAIA	Agranat-Tamir et al. 2020
I6567	the Baq'ah (Jordan)	Levant_BAIA	Agranat-Tamir et al. 2020
I6569	the Baq'ah (Jordan)	Levant_BAIA	Agranat-Tamir et al. 2020
I6570	the Baq'ah (Jordan)	Levant_BAIA	Agranat-Tamir et al. 2020
I6572	the Baq'ah (Jordan)	Levant_BAIA	Agranat-Tamir et al. 2020
I6460	the Baq'ah (Jordan)	Levant_BAIA	Agranat-Tamir et al. 2020
I6571	the Baq'ah (Jordan)	Levant_BAIA	Agranat-Tamir et al. 2020
I3705	the Baq'ah (Jordan)	Levant_BAIA	Agranat-Tamir et al. 2020
I3987	the Baq'ah (Jordan)	Levant_BAIA	Agranat-Tamir et al. 2020
I3706	the Baq'ah (Jordan)	Levant_BAIA	Agranat-Tamir et al. 2020
I6459	the Baq'ah (Jordan)	Levant_BAIA	Agranat-Tamir et al. 2020
I1705	‘Ain Ghazal (Jordan)	Levant_BAIA	Lazaridis et al. 2016
I1706	‘Ain Ghazal (Jordan)	Levant_BAIA	Lazaridis et al. 2016
I1730	‘Ain Ghazal (Jordan)	Levant_BAIA	Lazaridis et al. 2016
I2062	Tell Shaddud (Israel)	Levant_BAIA	van den Brink et al. 2017
I1934_published	Tell Shaddud (Israel)	Levant_BAIA	van den Brink et al. 2017
I0644	Peq'in Cave (Israel)	Levant_ChL	Harney et al. 2018
I1152	Peq'in Cave (Israel)	Levant_ChL	Harney et al. 2018
I1154	Peq'in Cave (Israel)	Levant_ChL	Harney et al. 2018
I1155	Peq'in Cave (Israel)	Levant_ChL	Harney et al. 2018
I1160	Peq'in Cave (Israel)	Levant_ChL	Harney et al. 2018
I1164	Peq'in Cave (Israel)	Levant_ChL	Harney et al. 2018
I1165	Peq'in Cave (Israel)	Levant_ChL	Harney et al. 2018
I1168	Peq'in Cave (Israel)	Levant_ChL	Harney et al. 2018
I1169	Peq'in Cave (Israel)	Levant_ChL	Harney et al. 2018
I1170	Peq'in Cave (Israel)	Levant_ChL	Harney et al. 2018
I1171	Peq'in Cave (Israel)	Levant_ChL	Harney et al. 2018
I1172	Peq'in Cave (Israel)	Levant_ChL	Harney et al. 2018
I1177	Peq'in Cave (Israel)	Levant_ChL	Harney et al. 2018
I1178	Peq'in Cave (Israel)	Levant_ChL	Harney et al. 2018
I1179	Peq'in Cave (Israel)	Levant_ChL	Harney et al. 2018
I1181	Peq'in Cave (Israel)	Levant_ChL	Harney et al. 2018
I1182	Peq'in Cave (Israel)	Levant_ChL	Harney et al. 2018
I1184	Peq'in Cave (Israel)	Levant_ChL	Harney et al. 2018
I1187	Peq'in Cave (Israel)	Levant_ChL	Harney et al. 2018
BAJ001	Ba’ja (Jordan)	Levant_N	Feldman et al. 2019
KFH2	Kfar HaHoresh (Israel)	Levant_N	Feldman et al. 2019
I0867	Motza (Israel)	Levant_N	Lazaridis et al. 2016
I1679_published	‘Ain Ghazal (Jordan)	Levant_N	Lazaridis et al. 2016
I1416	‘Ain Ghazal (Jordan)	Levant_N	Lazaridis et al. 2016
I1701_published	‘Ain Ghazal (Jordan)	Levant_N	Lazaridis et al. 2016
I1710	‘Ain Ghazal (Jordan)	Levant_N	Lazaridis et al. 2016
I1707	‘Ain Ghazal (Jordan)	Levant_N	Lazaridis et al. 2016
I1699	‘Ain Ghazal (Jordan)	Levant_N	Lazaridis et al. 2016
I1414_published	‘Ain Ghazal (Jordan)	Levant_N	Lazaridis et al. 2016; Narasimhan et al. 2019
I1415_published	‘Ain Ghazal (Jordan)	Levant_N	Lazaridis et al. 2016; Narasimhan et al. 2019
I1700_published	‘Ain Ghazal (Jordan)	Levant_N	Lazaridis et al. 2016; Narasimhan et al. 2019
I0861	Raqefet Cave (Israel)	Natufian	Lazaridis et al. 2016
I1072_published	Raqefet Cave (Israel)	Natufian	Lazaridis et al. 2016
I1069_published	Raqefet Cave (Israel)	Natufian	Lazaridis et al. 2016
I1685_published	Raqefet Cave (Israel)	Natufian	Lazaridis et al. 2016
I1690_published	Raqefet Cave (Israel)	Natufian	Lazaridis et al. 2016
I1687_published	Raqefet Cave (Israel)	Natufian	Lazaridis et al. 2016
I0370	Samara (Russia)	Steppe_EMBA	Haak et al. 2015; Mathieson et al. 2015
I0441	Samara (Russia)	Steppe_EMBA	Haak et al. 2015; Mathieson et al. 2015
I0444	Samara (Russia)	Steppe_EMBA	Haak et al. 2015; Mathieson et al. 2015
I0439	Samara (Russia)	Steppe_EMBA	Haak et al. 2015; Mathieson et al. 2015
I0357	Samara (Russia)	Steppe_EMBA	Haak et al. 2015; Mathieson et al. 2015
I0429	Samara (Russia)	Steppe_EMBA	Haak et al. 2015; Mathieson et al. 2015
I0438	Samara (Russia)	Steppe_EMBA	Haak et al. 2015; Mathieson et al. 2015
I0443	Samara (Russia)	Steppe_EMBA	Haak et al. 2015; Mathieson et al. 2015
I0231_published	Samara (Russia)	Steppe_EMBA	Haak et al. 2015; Mathieson et al. 2015; Narasimhan et al. 2019
I0371	Samara (Russia)	Steppe_EMBA	Mathieson et al. 2015
I0126	Samara (Russia)	Steppe_EMBA	Mathieson et al. 2015
I0440	Samara (Russia)	Steppe_EMBA	Mathieson et al. 2015
I0418	Samara (Russia)	Steppe_EMBA	Mathieson et al. 2015
I0374	Samara (Russia)	Steppe_EMBA	Mathieson et al. 2015
I0434	Samara Oblast, Volga River Valley, Khvalynsk II (Russia)	Steppe_Eneolithic	Mathieson et al. 2015
I0433	Samara Oblast, Volga River Valley, Khvalynsk II (Russia)	Steppe_Eneolithic	Mathieson et al. 2015
I0122	Samara Oblast, Volga River Valley, Khvalynsk II (Russia)	Steppe_Eneolithic	Mathieson et al. 2015
I0235	Samara (Russia)	Steppe_MLBA	Mathieson et al. 2015
I0234	Samara (Russia)	Steppe_MLBA	Mathieson et al. 2015
I0423	Samara (Russia)	Steppe_MLBA	Mathieson et al. 2015
I0431	Samara (Russia)	Steppe_MLBA	Mathieson et al. 2015, 2018; Narasimhan et al. 2019
I0430	Samara (Russia)	Steppe_MLBA	Mathieson et al. 2015, 2018; Narasimhan et al. 2019
I0424	Samara (Russia)	Steppe_MLBA	Mathieson et al. 2015, 2018; Narasimhan et al. 2019
I0232	Samara (Russia)	Steppe_MLBA	Mathieson et al. 2015, 2018; Narasimhan et al. 2019
I0360	Samara (Russia)	Steppe_MLBA	Mathieson et al. 2015, 2018; Narasimhan et al. 2019
I0358	Samara (Russia)	Steppe_MLBA	Mathieson et al. 2015, 2018; Narasimhan et al. 2019
I0361	Samara (Russia)	Steppe_MLBA	Mathieson et al. 2015, 2018; Narasimhan et al. 2019
I0359	Samara (Russia)	Steppe_MLBA	Mathieson et al. 2015, 2018; Narasimhan et al. 2019
I0422	Samara (Russia)	Steppe_MLBA	Mathieson et al. 2018; Narasimhan et al. 2019
