# Supplementary material for: Social stratification without genetic differentiation at the site of Kulubnarti in Christian Period Nubia
Source: Nat Commun. 2021 Dec 14;12:7283. doi: 10.1038/s41467-021-27356-8 (PMC8671435; doi:10.1038/s41467-021-27356-8)
Supplement: Supplementary file 7 — Supplementary Data 4 [file 41467_2021_27356_MOESM7_ESM.xlsx]

## Sheet: Supplementary Data 4
Group ID	Individual ID or Master ID (lab)	PC1	PC2	PCA grouping	modern (MOD) / ancient (ANC)	Used for calculation of axes?	Reference
Aari.DG	T_Aari-1.DG	-0.001101	-0.003785	Ethiopian_Omotic	MOD	No	Fan et al. 2019
Aari.DG	T_Aari-2.DG	-0.00114	-0.003724	Ethiopian_Omotic	MOD	No	Fan et al. 2019
AFAR	AFAR1	-0.003981	0.000407	Ethiopian_Cushitic	MOD	Yes	Pagani et al. 2012
AFAR	AFAR10	-0.003888	2.7e-05	Ethiopian_Cushitic	MOD	Yes	Pagani et al. 2012
AFAR	AFAR11	-0.004095	0.000387	Ethiopian_Cushitic	MOD	Yes	Pagani et al. 2012
AFAR	AFAR12	-0.003917	0.000384	Ethiopian_Cushitic	MOD	Yes	Pagani et al. 2012
AFAR	AFAR2	-0.003987	0.000161	Ethiopian_Cushitic	MOD	Yes	Pagani et al. 2012
AFAR	AFAR3	-0.003942	0.000173	Ethiopian_Cushitic	MOD	Yes	Pagani et al. 2012
AFAR	AFAR4	-0.004388	0.001093	Ethiopian_Cushitic	MOD	Yes	Pagani et al. 2012
AFAR	AFAR5	-0.004014	0.000376	Ethiopian_Cushitic	MOD	Yes	Pagani et al. 2012
AFAR	AFAR6	-0.004042	0.000405	Ethiopian_Cushitic	MOD	Yes	Pagani et al. 2012
AFAR	AFAR7	-0.00382	-1.5e-05	Ethiopian_Cushitic	MOD	Yes	Pagani et al. 2012
AFAR	AFAR8	-0.004222	0.000825	Ethiopian_Cushitic	MOD	Yes	Pagani et al. 2012
AFAR	AFAR9	-0.003873	0.000412	Ethiopian_Cushitic	MOD	Yes	Pagani et al. 2012
Agaw.DG	T_Agaw-1.DG	-0.004048	0.000751	Ethiopian_Cushitic	MOD	No	Fan et al. 2019
Agaw.DG	T_Agaw-2.DG	-0.00407	0.001081	Ethiopian_Cushitic	MOD	No	Fan et al. 2019
AMHARA	AMHARA1	-0.004034	0.000313	Ethiopian_Semitic	MOD	Yes	Pagani et al. 2012
AMHARA	AMHARA10	-0.003747	-3.2e-05	Ethiopian_Semitic	MOD	Yes	Pagani et al. 2012
AMHARA	AMHARA11	-0.003757	0.000212	Ethiopian_Semitic	MOD	Yes	Pagani et al. 2012
AMHARA	AMHARA12	-0.004465	0.000816	Ethiopian_Semitic	MOD	Yes	Pagani et al. 2012
AMHARA	AMHARA13	-0.003827	-2.5e-05	Ethiopian_Semitic	MOD	Yes	Pagani et al. 2012
AMHARA	AMHARA14	-0.004301	0.000841	Ethiopian_Semitic	MOD	Yes	Pagani et al. 2012
AMHARA	AMHARA15	-0.004131	0.000488	Ethiopian_Semitic	MOD	Yes	Pagani et al. 2012
AMHARA	AMHARA16	-0.004368	0.000825	Ethiopian_Semitic	MOD	Yes	Pagani et al. 2012
AMHARA	AMHARA17	-0.004103	0.000753	Ethiopian_Semitic	MOD	Yes	Pagani et al. 2012
AMHARA	AMHARA18	-0.004034	0.000744	Ethiopian_Semitic	MOD	Yes	Pagani et al. 2012
AMHARA	AMHARA19	-0.00413	0.000416	Ethiopian_Semitic	MOD	Yes	Pagani et al. 2012
AMHARA	AMHARA2	-0.004161	0.00079	Ethiopian_Semitic	MOD	Yes	Pagani et al. 2012
AMHARA	AMHARA20	-0.004159	0.000513	Ethiopian_Semitic	MOD	Yes	Pagani et al. 2012
AMHARA	AMHARA21	-0.004139	0.00081	Ethiopian_Semitic	MOD	Yes	Pagani et al. 2012
AMHARA	AMHARA22	-0.004119	0.000775	Ethiopian_Semitic	MOD	Yes	Pagani et al. 2012
AMHARA	AMHARA23	-0.004059	0.000471	Ethiopian_Semitic	MOD	Yes	Pagani et al. 2012
AMHARA	AMHARA24	-0.004342	0.001038	Ethiopian_Semitic	MOD	Yes	Pagani et al. 2012
AMHARA	AMHARA25	-0.004259	0.000773	Ethiopian_Semitic	MOD	Yes	Pagani et al. 2012
AMHARA	AMHARA26IBD	-0.003966	0.000378	Ethiopian_Semitic	MOD	Yes	Pagani et al. 2012
AMHARA	AMHARA3	-0.003897	0.000552	Ethiopian_Semitic	MOD	Yes	Pagani et al. 2012
AMHARA	AMHARA4	-0.003885	0.000378	Ethiopian_Semitic	MOD	Yes	Pagani et al. 2012
AMHARA	AMHARA5	-0.004042	0.000345	Ethiopian_Semitic	MOD	Yes	Pagani et al. 2012
AMHARA	AMHARA6	-0.00408	0.000414	Ethiopian_Semitic	MOD	Yes	Pagani et al. 2012
AMHARA	AMHARA7	-0.004013	0.000619	Ethiopian_Semitic	MOD	Yes	Pagani et al. 2012
AMHARA	AMHARA8	-0.004366	0.001073	Ethiopian_Semitic	MOD	Yes	Pagani et al. 2012
AMHARA	AMHARA9	-0.003893	8.7e-05	Ethiopian_Semitic	MOD	Yes	Pagani et al. 2012
ANUAK	ANUAK1	0.001707	-0.006798	Ethiopian_Nilotic	MOD	Yes	Pagani et al. 2012
ANUAK	ANUAK10	0.001611	-0.007075	Ethiopian_Nilotic	MOD	Yes	Pagani et al. 2012
ANUAK	ANUAK11	0.001712	-0.006554	Ethiopian_Nilotic	MOD	Yes	Pagani et al. 2012
ANUAK	ANUAK12	0.001603	-0.006878	Ethiopian_Nilotic	MOD	Yes	Pagani et al. 2012
ANUAK	ANUAK13	0.00162	-0.006892	Ethiopian_Nilotic	MOD	Yes	Pagani et al. 2012
ANUAK	ANUAK14	0.001802	-0.006791	Ethiopian_Nilotic	MOD	Yes	Pagani et al. 2012
ANUAK	ANUAK15	0.001729	-0.006885	Ethiopian_Nilotic	MOD	Yes	Pagani et al. 2012
ANUAK	ANUAK16	0.001804	-0.00683	Ethiopian_Nilotic	MOD	Yes	Pagani et al. 2012
ANUAK	ANUAK17	0.001539	-0.006966	Ethiopian_Nilotic	MOD	Yes	Pagani et al. 2012
ANUAK	ANUAK18	0.001618	-0.006741	Ethiopian_Nilotic	MOD	Yes	Pagani et al. 2012
ANUAK	ANUAK19	0.001766	-0.006999	Ethiopian_Nilotic	MOD	Yes	Pagani et al. 2012
ANUAK	ANUAK2	0.001724	-0.006888	Ethiopian_Nilotic	MOD	Yes	Pagani et al. 2012
ANUAK	ANUAK20	0.001617	-0.007207	Ethiopian_Nilotic	MOD	Yes	Pagani et al. 2012
ANUAK	ANUAK21	0.001753	-0.006781	Ethiopian_Nilotic	MOD	Yes	Pagani et al. 2012
ANUAK	ANUAK22	0.001668	-0.007276	Ethiopian_Nilotic	MOD	Yes	Pagani et al. 2012
ANUAK	ANUAK23	0.001709	-0.006886	Ethiopian_Nilotic	MOD	Yes	Pagani et al. 2012
ANUAK	ANUAK3	0.001658	-0.006984	Ethiopian_Nilotic	MOD	Yes	Pagani et al. 2012
ANUAK	ANUAK4	0.00166	-0.007153	Ethiopian_Nilotic	MOD	Yes	Pagani et al. 2012
ANUAK	ANUAK5	0.001454	-0.006545	Ethiopian_Nilotic	MOD	Yes	Pagani et al. 2012
ANUAK	ANUAK6	0.001839	-0.006649	Ethiopian_Nilotic	MOD	Yes	Pagani et al. 2012
ANUAK	ANUAK7	0.001813	-0.006955	Ethiopian_Nilotic	MOD	Yes	Pagani et al. 2012
ANUAK	ANUAK8	0.001583	-0.007346	Ethiopian_Nilotic	MOD	Yes	Pagani et al. 2012
ANUAK	ANUAK9	0.001637	-0.007175	Ethiopian_Nilotic	MOD	Yes	Pagani et al. 2012
ARIBLACKSMITH	ARIBLACKSMITH1	-0.000944	-0.005062	Ethiopian_Omotic	MOD	Yes	Pagani et al. 2012
ARIBLACKSMITH	ARIBLACKSMITH10	-0.00111	-0.004512	Ethiopian_Omotic	MOD	Yes	Pagani et al. 2012
ARIBLACKSMITH	ARIBLACKSMITH11	-0.001042	-0.004657	Ethiopian_Omotic	MOD	Yes	Pagani et al. 2012
ARIBLACKSMITH	ARIBLACKSMITH13IBD	-0.001058	-0.004712	Ethiopian_Omotic	MOD	Yes	Pagani et al. 2012
ARIBLACKSMITH	ARIBLACKSMITH14IBD	-0.001081	-0.004999	Ethiopian_Omotic	MOD	Yes	Pagani et al. 2012
ARIBLACKSMITH	ARIBLACKSMITH15IBD	-0.001021	-0.004906	Ethiopian_Omotic	MOD	Yes	Pagani et al. 2012
ARIBLACKSMITH	ARIBLACKSMITH16IBD	-0.001019	-0.004837	Ethiopian_Omotic	MOD	Yes	Pagani et al. 2012
ARIBLACKSMITH	ARIBLACKSMITH17IBD	-0.000952	-0.005035	Ethiopian_Omotic	MOD	Yes	Pagani et al. 2012
ARIBLACKSMITH	ARIBLACKSMITH18IBD	-0.001042	-0.005281	Ethiopian_Omotic	MOD	Yes	Pagani et al. 2012
ARIBLACKSMITH	ARIBLACKSMITH2	-0.000958	-0.004505	Ethiopian_Omotic	MOD	Yes	Pagani et al. 2012
ARIBLACKSMITH	ARIBLACKSMITH3	-0.000954	-0.004592	Ethiopian_Omotic	MOD	Yes	Pagani et al. 2012
ARIBLACKSMITH	ARIBLACKSMITH4	-0.001067	-0.004643	Ethiopian_Omotic	MOD	Yes	Pagani et al. 2012
ARIBLACKSMITH	ARIBLACKSMITH5	-0.001267	-0.003892	Ethiopian_Omotic	MOD	Yes	Pagani et al. 2012
ARIBLACKSMITH	ARIBLACKSMITH6	-0.000985	-0.004408	Ethiopian_Omotic	MOD	Yes	Pagani et al. 2012
ARIBLACKSMITH	ARIBLACKSMITH7	-0.001013	-0.004665	Ethiopian_Omotic	MOD	Yes	Pagani et al. 2012
ARIBLACKSMITH	ARIBLACKSMITH8	-0.001164	-0.004364	Ethiopian_Omotic	MOD	Yes	Pagani et al. 2012
ARIBLACKSMITH	ARIBLACKSMITH9	-0.001004	-0.004694	Ethiopian_Omotic	MOD	Yes	Pagani et al. 2012
ARICULTIVATOR	ARICULTIVATOR1	-0.001262	-0.00385	Ethiopian_Omotic	MOD	Yes	Pagani et al. 2012
ARICULTIVATOR	ARICULTIVATOR10	-0.001118	-0.003958	Ethiopian_Omotic	MOD	Yes	Pagani et al. 2012
ARICULTIVATOR	ARICULTIVATOR11	-0.00107	-0.003951	Ethiopian_Omotic	MOD	Yes	Pagani et al. 2012
ARICULTIVATOR	ARICULTIVATOR12	-0.001347	-0.003733	Ethiopian_Omotic	MOD	Yes	Pagani et al. 2012
ARICULTIVATOR	ARICULTIVATOR13	-0.001424	-0.003445	Ethiopian_Omotic	MOD	Yes	Pagani et al. 2012
ARICULTIVATOR	ARICULTIVATOR14	-0.001158	-0.004037	Ethiopian_Omotic	MOD	Yes	Pagani et al. 2012
ARICULTIVATOR	ARICULTIVATOR15	-0.001281	-0.003503	Ethiopian_Omotic	MOD	Yes	Pagani et al. 2012
ARICULTIVATOR	ARICULTIVATOR16	-0.001594	-0.003303	Ethiopian_Omotic	MOD	Yes	Pagani et al. 2012
ARICULTIVATOR	ARICULTIVATOR17	-0.001237	-0.003475	Ethiopian_Omotic	MOD	Yes	Pagani et al. 2012
ARICULTIVATOR	ARICULTIVATOR18	-0.001137	-0.003974	Ethiopian_Omotic	MOD	Yes	Pagani et al. 2012
ARICULTIVATOR	ARICULTIVATOR19	-0.001084	-0.00394	Ethiopian_Omotic	MOD	Yes	Pagani et al. 2012
ARICULTIVATOR	ARICULTIVATOR2	-0.001214	-0.003836	Ethiopian_Omotic	MOD	Yes	Pagani et al. 2012
ARICULTIVATOR	ARICULTIVATOR20	-0.00113	-0.003809	Ethiopian_Omotic	MOD	Yes	Pagani et al. 2012
ARICULTIVATOR	ARICULTIVATOR21	-0.001395	-0.00353	Ethiopian_Omotic	MOD	Yes	Pagani et al. 2012
ARICULTIVATOR	ARICULTIVATOR22	-0.00134	-0.003866	Ethiopian_Omotic	MOD	Yes	Pagani et al. 2012
ARICULTIVATOR	ARICULTIVATOR23IBD	-0.001203	-0.003788	Ethiopian_Omotic	MOD	Yes	Pagani et al. 2012
ARICULTIVATOR	ARICULTIVATOR24IBD	-0.001154	-0.003692	Ethiopian_Omotic	MOD	Yes	Pagani et al. 2012
ARICULTIVATOR	ARICULTIVATOR3	-0.001301	-0.003701	Ethiopian_Omotic	MOD	Yes	Pagani et al. 2012
ARICULTIVATOR	ARICULTIVATOR4	-0.001125	-0.004099	Ethiopian_Omotic	MOD	Yes	Pagani et al. 2012
ARICULTIVATOR	ARICULTIVATOR5	-0.001255	-0.003663	Ethiopian_Omotic	MOD	Yes	Pagani et al. 2012
ARICULTIVATOR	ARICULTIVATOR6	-0.001063	-0.003708	Ethiopian_Omotic	MOD	Yes	Pagani et al. 2012
ARICULTIVATOR	ARICULTIVATOR7	-0.001121	-0.003664	Ethiopian_Omotic	MOD	Yes	Pagani et al. 2012
ARICULTIVATOR	ARICULTIVATOR8	-0.001233	-0.004006	Ethiopian_Omotic	MOD	Yes	Pagani et al. 2012
ARICULTIVATOR	ARICULTIVATOR9	-0.001272	-0.003753	Ethiopian_Omotic	MOD	Yes	Pagani et al. 2012
BantuKenya.DG	S_BantuKenya-1.DG	0.00251	0.000822	east_central_Africa-NC	MOD	Yes	Mallick et al. 2016
BantuKenya.DG	S_BantuKenya-2.DG	0.002588	0.000966	east_central_Africa-NC	MOD	Yes	Mallick et al. 2016
Baria	93	0.001555	-0.006509	Sudan_Nilotic	MOD	Yes	Hollfelder et al. 2017
Baria	269	0.001763	-0.008089	Sudan_Nilotic	MOD	Yes	Hollfelder et al. 2017
Baria	271	0.00189	-0.007295	Sudan_Nilotic	MOD	Yes	Hollfelder et al. 2017
Baria	350	0.001787	-0.007232	Sudan_Nilotic	MOD	Yes	Hollfelder et al. 2017
Baria	412	0.001906	-0.006797	Sudan_Nilotic	MOD	Yes	Hollfelder et al. 2017
Bataheen	322	-0.004903	0.002001	Sudan_Arab	MOD	Yes	Hollfelder et al. 2017
Bataheen	323	-0.004918	0.002316	Sudan_Arab	MOD	Yes	Hollfelder et al. 2017
Bataheen	327	-0.004369	0.000841	Sudan_Arab	MOD	Yes	Hollfelder et al. 2017
Bataheen	332	-0.004767	0.0015	Sudan_Arab	MOD	Yes	Hollfelder et al. 2017
Bataheen	334	-0.005137	0.001965	Sudan_Arab	MOD	Yes	Hollfelder et al. 2017
Bataheen	342	-0.005068	0.00212	Sudan_Arab	MOD	Yes	Hollfelder et al. 2017
Bataheen	466	-0.005063	0.00193	Sudan_Arab	MOD	Yes	Hollfelder et al. 2017
Bataheen	467	-0.004423	0.001219	Sudan_Arab	MOD	Yes	Hollfelder et al. 2017
Bataheen	470	-0.004863	0.001915	Sudan_Arab	MOD	Yes	Hollfelder et al. 2017
Bataheen	474	-0.005363	0.002234	Sudan_Arab	MOD	Yes	Hollfelder et al. 2017
BedouinB.DG	S_BedouinB-1.DG	-0.008091	0.007236	West_Eurasia	MOD	Yes	Mallick et al. 2016
BedouinB.DG	S_BedouinB-2.DG	-0.008018	0.007157	West_Eurasia	MOD	Yes	Mallick et al. 2016
BeniAmer	189	-0.00484	0.001517	Sudan_Beja	MOD	Yes	Hollfelder et al. 2017
BeniAmer	190	-0.004607	0.001118	Sudan_Beja	MOD	Yes	Hollfelder et al. 2017
BeniAmer	195	-0.004454	0.000542	Sudan_Beja	MOD	Yes	Hollfelder et al. 2017
BeniAmer	200	-0.004497	0.000894	Sudan_Beja	MOD	Yes	Hollfelder et al. 2017
BeniAmer	202	-0.004631	0.001229	Sudan_Beja	MOD	Yes	Hollfelder et al. 2017
BeniAmer	203	-0.004391	0.000658	Sudan_Beja	MOD	Yes	Hollfelder et al. 2017
BeniAmer	207	-0.004554	0.000527	Sudan_Beja	MOD	Yes	Hollfelder et al. 2017
BeniAmer	208	-0.00489	0.001327	Sudan_Beja	MOD	Yes	Hollfelder et al. 2017
BeniAmer	219	-0.004637	0.001048	Sudan_Beja	MOD	Yes	Hollfelder et al. 2017
BeniAmer	230	-0.004594	0.000726	Sudan_Beja	MOD	Yes	Hollfelder et al. 2017
BeniAmer	239	-0.004696	0.00099	Sudan_Beja	MOD	Yes	Hollfelder et al. 2017
BeniAmer	243	-0.004451	0.00062	Sudan_Beja	MOD	Yes	Hollfelder et al. 2017
BeniAmer	245	-0.00472	0.001153	Sudan_Beja	MOD	Yes	Hollfelder et al. 2017
BeniAmer	246	-0.004651	0.000446	Sudan_Beja	MOD	Yes	Hollfelder et al. 2017
BeniAmer	251	-0.004405	0.000922	Sudan_Beja	MOD	Yes	Hollfelder et al. 2017
BeniAmer	255	-0.00461	0.000901	Sudan_Beja	MOD	Yes	Hollfelder et al. 2017
Biaka.DG	S_Biaka-1.DG	0.002851	0.000797	central_Africa-NC	MOD	Yes	Mallick et al. 2016
Biaka.DG	S_Biaka-2.DG	0.002861	0.000977	central_Africa-NC	MOD	Yes	Mallick et al. 2016
Bulala.DG	T_Bulala-1.DG	0.001603	-0.003231	central_Africa-NS	MOD	No	Fan et al. 2019
Bulala.DG	T_Bulala-2.DG	0.000476	-0.001315	central_Africa-NS	MOD	No	Fan et al. 2019
Copt	315	-0.007213	0.005686	Sudan_Copts	MOD	Yes	Hollfelder et al. 2017
Copt	316	-0.007406	0.005284	Sudan_Copts	MOD	Yes	Hollfelder et al. 2017
Copt	318	-0.007394	0.005179	Sudan_Copts	MOD	Yes	Hollfelder et al. 2017
Copt	319	-0.006655	0.004548	Sudan_Copts	MOD	Yes	Hollfelder et al. 2017
Copt	441	-0.007281	0.005593	Sudan_Copts	MOD	Yes	Hollfelder et al. 2017
Copt	442	-0.007371	0.005386	Sudan_Copts	MOD	Yes	Hollfelder et al. 2017
Copt	443	-0.007305	0.005235	Sudan_Copts	MOD	Yes	Hollfelder et al. 2017
Copt	450	-0.007309	0.005505	Sudan_Copts	MOD	Yes	Hollfelder et al. 2017
Copt	451	-0.00745	0.005708	Sudan_Copts	MOD	Yes	Hollfelder et al. 2017
Copt	452	-0.007196	0.004975	Sudan_Copts	MOD	Yes	Hollfelder et al. 2017
Copt	453	-0.007277	0.005454	Sudan_Copts	MOD	Yes	Hollfelder et al. 2017
Copt	463	-0.007196	0.005223	Sudan_Copts	MOD	Yes	Hollfelder et al. 2017
Copt	483	-0.002488	-0.001244	Sudan_Copts	MOD	Yes	Hollfelder et al. 2017
Copt	485	-0.007452	0.005858	Sudan_Copts	MOD	Yes	Hollfelder et al. 2017
Danagla	64	-0.003169	-0.000871	Sudan_Nubian	MOD	Yes	Hollfelder et al. 2017
Danagla	115	-0.003547	0.000112	Sudan_Nubian	MOD	Yes	Hollfelder et al. 2017
Danagla	120	-0.003671	-0.000533	Sudan_Nubian	MOD	Yes	Hollfelder et al. 2017
Danagla	121	-0.003354	-0.000723	Sudan_Nubian	MOD	Yes	Hollfelder et al. 2017
Danagla	122	-0.003319	-0.001098	Sudan_Nubian	MOD	Yes	Hollfelder et al. 2017
Danagla	133	-0.003384	-0.000657	Sudan_Nubian	MOD	Yes	Hollfelder et al. 2017
Danagla	140	-0.002707	-0.001149	Sudan_Nubian	MOD	Yes	Hollfelder et al. 2017
Danagla	144	-0.003423	-0.000233	Sudan_Nubian	MOD	Yes	Hollfelder et al. 2017
Danagla	145	-0.003892	0.000541	Sudan_Nubian	MOD	Yes	Hollfelder et al. 2017
Danagla	154	-0.00411	0.00035	Sudan_Nubian	MOD	Yes	Hollfelder et al. 2017
Danagla	155	-0.003788	-0.000323	Sudan_Nubian	MOD	Yes	Hollfelder et al. 2017
Danagla	157	-0.003625	-0.000102	Sudan_Nubian	MOD	Yes	Hollfelder et al. 2017
Danagla	159	-0.00354	-0.000684	Sudan_Nubian	MOD	Yes	Hollfelder et al. 2017
Danagla	173	-0.003718	-0.000348	Sudan_Nubian	MOD	Yes	Hollfelder et al. 2017
Danagla	185	-0.003252	-0.000925	Sudan_Nubian	MOD	Yes	Hollfelder et al. 2017
Dinka	60	0.001273	-0.006244	Sudan_Nilotic	MOD	Yes	Hollfelder et al. 2017
Dinka	61	0.001944	-0.006562	Sudan_Nilotic	MOD	Yes	Hollfelder et al. 2017
Dinka	75	0.001896	-0.006443	Sudan_Nilotic	MOD	Yes	Hollfelder et al. 2017
Dinka	90	0.001928	-0.006551	Sudan_Nilotic	MOD	Yes	Hollfelder et al. 2017
Dinka	101	0.001705	-0.008239	Sudan_Nilotic	MOD	Yes	Hollfelder et al. 2017
Dinka	267	0.001552	-0.00809	Sudan_Nilotic	MOD	Yes	Hollfelder et al. 2017
Dinka	272	0.001702	-0.007892	Sudan_Nilotic	MOD	Yes	Hollfelder et al. 2017
Dinka	305	0.00176	-0.00799	Sudan_Nilotic	MOD	Yes	Hollfelder et al. 2017
Dinka	391	0.001718	-0.007761	Sudan_Nilotic	MOD	Yes	Hollfelder et al. 2017
Dinka	397	0.00183	-0.007557	Sudan_Nilotic	MOD	Yes	Hollfelder et al. 2017
Dinka	403	0.001689	-0.008394	Sudan_Nilotic	MOD	Yes	Hollfelder et al. 2017
Dinka	405	0.00196	-0.007104	Sudan_Nilotic	MOD	Yes	Hollfelder et al. 2017
Dinka	413	0.001732	-0.007761	Sudan_Nilotic	MOD	Yes	Hollfelder et al. 2017
Dinka	424	0.001863	-0.007325	Sudan_Nilotic	MOD	Yes	Hollfelder et al. 2017
Dinka	448	0.001773	-0.00758	Sudan_Nilotic	MOD	Yes	Hollfelder et al. 2017
Dinka	481	0.001708	-0.008293	Sudan_Nilotic	MOD	Yes	Hollfelder et al. 2017
Dinka.DG	S_Dinka-1.DG	0.001774	-0.007323	Sudan_Nilotic	MOD	Yes	Mallick et al. 2016
Dinka.DG	S_Dinka-2.DG	0.00186	-0.006696	Sudan_Nilotic	MOD	Yes	Mallick et al. 2016
Dinka.DG	A_Dinka-4.DG	0.001635	-0.0062	Sudan_Nilotic	MOD	Yes	Meyer et al. 2012
Dinka.DG	B_Dinka-3.DG	0.001797	-0.0069	Sudan_Nilotic	MOD	Yes	Pruefer et al. 2013
Druze.DG	S_Druze-1.DG	-0.008049	0.00804	West_Eurasia	MOD	Yes	Mallick et al. 2016
Druze.DG	S_Druze-2.DG	-0.008275	0.007787	West_Eurasia	MOD	Yes	Mallick et al. 2016
Egypt_published_LatePeriod	JK2911	-0.007923	0.006889	Egypt_published_LatePeriod	ANC		Schuenemann et al. 2017
Egypt_published_NewKingdom	JK2134	-0.007911	0.006931	Egypt_published_NewKingdom	ANC		Schuenemann et al. 2017
Egypt_published_Ptolemaic	JK2888	-0.007943	0.006653	Egypt_published_Ptolemaic	ANC		Schuenemann et al. 2017
Elmolo.DG	T_Elmolo-1.DG	-0.001506	-0.002571	east_central_Africa-AA	MOD	No	Fan et al. 2019
Elmolo.DG	T_Elmolo-2.DG	-0.000345	-0.000616	east_central_Africa-AA	MOD	No	Fan et al. 2019
Esan.DG	S_Esan-1.DG	0.003236	0.00402	western_Africa	MOD	No	Mallick et al. 2016
Esan.DG	S_Esan-2.DG	0.003237	0.004103	western_Africa	MOD	No	Mallick et al. 2016
ESN.SG	HG02922.SG	0.00325	0.004095	western_Africa	MOD	Yes	The 1000 Genomes Project Consortium 2015
ESN.SG	HG02923.SG	0.003232	0.004277	western_Africa	MOD	Yes	The 1000 Genomes Project Consortium 2015
ESN.SG	HG02938.SG	0.003198	0.0037	western_Africa	MOD	Yes	The 1000 Genomes Project Consortium 2015
ESN.SG	HG02941.SG	0.003144	0.003629	western_Africa	MOD	Yes	The 1000 Genomes Project Consortium 2015
ESN.SG	HG02943.SG	0.003254	0.0041	western_Africa	MOD	Yes	The 1000 Genomes Project Consortium 2015
ESN.SG	HG02944.SG	0.003195	0.004128	western_Africa	MOD	Yes	The 1000 Genomes Project Consortium 2015
ESN.SG	HG02946.SG	0.003247	0.003666	western_Africa	MOD	Yes	The 1000 Genomes Project Consortium 2015
ESN.SG	HG02947.SG	0.003215	0.00369	western_Africa	MOD	Yes	The 1000 Genomes Project Consortium 2015
ESN.SG	HG02952.SG	0.003221	0.003918	western_Africa	MOD	Yes	The 1000 Genomes Project Consortium 2015
ESN.SG	HG02953.SG	0.003212	0.003641	western_Africa	MOD	Yes	The 1000 Genomes Project Consortium 2015
ESN.SG	HG02968.SG	0.00317	0.003724	western_Africa	MOD	Yes	The 1000 Genomes Project Consortium 2015
ESN.SG	HG02970.SG	0.003227	0.003464	western_Africa	MOD	Yes	The 1000 Genomes Project Consortium 2015
ESN.SG	HG02971.SG	0.003138	0.003739	western_Africa	MOD	Yes	The 1000 Genomes Project Consortium 2015
ESN.SG	HG02973.SG	0.003228	0.00411	western_Africa	MOD	Yes	The 1000 Genomes Project Consortium 2015
ESN.SG	HG02974.SG	0.003236	0.004018	western_Africa	MOD	Yes	The 1000 Genomes Project Consortium 2015
ESN.SG	HG02976.SG	0.003177	0.003709	western_Africa	MOD	Yes	The 1000 Genomes Project Consortium 2015
ESN.SG	HG02977.SG	0.003235	0.004089	western_Africa	MOD	Yes	The 1000 Genomes Project Consortium 2015
ESN.SG	HG02979.SG	0.003233	0.003455	western_Africa	MOD	Yes	The 1000 Genomes Project Consortium 2015
ESN.SG	HG02981.SG	0.003203	0.003868	western_Africa	MOD	Yes	The 1000 Genomes Project Consortium 2015
ESN.SG	HG03099.SG	0.003381	0.004009	western_Africa	MOD	Yes	The 1000 Genomes Project Consortium 2015
ESN.SG	HG03100.SG	0.003224	0.004004	western_Africa	MOD	Yes	The 1000 Genomes Project Consortium 2015
ESN.SG	HG03103.SG	0.003254	0.003856	western_Africa	MOD	Yes	The 1000 Genomes Project Consortium 2015
ESN.SG	HG03105.SG	0.003225	0.003959	western_Africa	MOD	Yes	The 1000 Genomes Project Consortium 2015
ESN.SG	HG03108.SG	0.003175	0.004169	western_Africa	MOD	Yes	The 1000 Genomes Project Consortium 2015
ESN.SG	HG03109.SG	0.0033	0.004183	western_Africa	MOD	Yes	The 1000 Genomes Project Consortium 2015
ESN.SG	HG03111.SG	0.003219	0.003445	western_Africa	MOD	Yes	The 1000 Genomes Project Consortium 2015
ESN.SG	HG03112.SG	0.003208	0.003689	western_Africa	MOD	Yes	The 1000 Genomes Project Consortium 2015
ESN.SG	HG03114.SG	0.003273	0.004038	western_Africa	MOD	Yes	The 1000 Genomes Project Consortium 2015
ESN.SG	HG03115.SG	0.003255	0.004064	western_Africa	MOD	Yes	The 1000 Genomes Project Consortium 2015
ESN.SG	HG03117.SG	0.003151	0.003679	western_Africa	MOD	Yes	The 1000 Genomes Project Consortium 2015
ESN.SG	HG03118.SG	0.003199	0.003757	western_Africa	MOD	Yes	The 1000 Genomes Project Consortium 2015
ESN.SG	HG03120.SG	0.003222	0.004157	western_Africa	MOD	Yes	The 1000 Genomes Project Consortium 2015
ESN.SG	HG03121.SG	0.003313	0.003998	western_Africa	MOD	Yes	The 1000 Genomes Project Consortium 2015
ESN.SG	HG03123.SG	0.003228	0.004099	western_Africa	MOD	Yes	The 1000 Genomes Project Consortium 2015
ESN.SG	HG03124.SG	0.003287	0.004023	western_Africa	MOD	Yes	The 1000 Genomes Project Consortium 2015
ESN.SG	HG03126.SG	0.003226	0.003726	western_Africa	MOD	Yes	The 1000 Genomes Project Consortium 2015
ESN.SG	HG03127.SG	0.003194	0.003834	western_Africa	MOD	Yes	The 1000 Genomes Project Consortium 2015
ESN.SG	HG03129.SG	0.003237	0.003555	western_Africa	MOD	Yes	The 1000 Genomes Project Consortium 2015
ESN.SG	HG03130.SG	0.003223	0.003744	western_Africa	MOD	Yes	The 1000 Genomes Project Consortium 2015
ESN.SG	HG03132.SG	0.003218	0.003814	western_Africa	MOD	Yes	The 1000 Genomes Project Consortium 2015
ESN.SG	HG03133.SG	0.003268	0.00436	western_Africa	MOD	Yes	The 1000 Genomes Project Consortium 2015
ESN.SG	HG03135.SG	0.003247	0.003761	western_Africa	MOD	Yes	The 1000 Genomes Project Consortium 2015
ESN.SG	HG03136.SG	0.00321	0.004031	western_Africa	MOD	Yes	The 1000 Genomes Project Consortium 2015
ESN.SG	HG03139.SG	0.003246	0.00379	western_Africa	MOD	Yes	The 1000 Genomes Project Consortium 2015
ESN.SG	HG03157.SG	0.00329	0.004215	western_Africa	MOD	Yes	The 1000 Genomes Project Consortium 2015
ESN.SG	HG03159.SG	0.003212	0.00371	western_Africa	MOD	Yes	The 1000 Genomes Project Consortium 2015
ESN.SG	HG03160.SG	0.003131	0.003504	western_Africa	MOD	Yes	The 1000 Genomes Project Consortium 2015
ESN.SG	HG03162.SG	0.003263	0.003722	western_Africa	MOD	Yes	The 1000 Genomes Project Consortium 2015
ESN.SG	HG03163.SG	0.003152	0.003732	western_Africa	MOD	Yes	The 1000 Genomes Project Consortium 2015
ESN.SG	HG03166.SG	0.003259	0.00381	western_Africa	MOD	Yes	The 1000 Genomes Project Consortium 2015
ESN.SG	HG03168.SG	0.003135	0.003644	western_Africa	MOD	Yes	The 1000 Genomes Project Consortium 2015
ESN.SG	HG03169.SG	0.003256	0.003428	western_Africa	MOD	Yes	The 1000 Genomes Project Consortium 2015
ESN.SG	HG03172.SG	0.00311	0.003576	western_Africa	MOD	Yes	The 1000 Genomes Project Consortium 2015
ESN.SG	HG03175.SG	0.003244	0.004213	western_Africa	MOD	Yes	The 1000 Genomes Project Consortium 2015
ESN.SG	HG03189.SG	0.003219	0.003653	western_Africa	MOD	Yes	The 1000 Genomes Project Consortium 2015
ESN.SG	HG03190.SG	0.00324	0.003665	western_Africa	MOD	Yes	The 1000 Genomes Project Consortium 2015
ESN.SG	HG03193.SG	0.003207	0.003859	western_Africa	MOD	Yes	The 1000 Genomes Project Consortium 2015
ESN.SG	HG03195.SG	0.003234	0.0036	western_Africa	MOD	Yes	The 1000 Genomes Project Consortium 2015
ESN.SG	HG03196.SG	0.003169	0.003509	western_Africa	MOD	Yes	The 1000 Genomes Project Consortium 2015
ESN.SG	HG03198.SG	0.003185	0.00361	western_Africa	MOD	Yes	The 1000 Genomes Project Consortium 2015
ESN.SG	HG03199.SG	0.00321	0.003516	western_Africa	MOD	Yes	The 1000 Genomes Project Consortium 2015
ESN.SG	HG03202.SG	0.003187	0.003948	western_Africa	MOD	Yes	The 1000 Genomes Project Consortium 2015
ESN.SG	HG03265.SG	0.003248	0.004121	western_Africa	MOD	Yes	The 1000 Genomes Project Consortium 2015
ESN.SG	HG03267.SG	0.003156	0.003774	western_Africa	MOD	Yes	The 1000 Genomes Project Consortium 2015
ESN.SG	HG03268.SG	0.003196	0.003683	western_Africa	MOD	Yes	The 1000 Genomes Project Consortium 2015
ESN.SG	HG03270.SG	0.003265	0.003807	western_Africa	MOD	Yes	The 1000 Genomes Project Consortium 2015
ESN.SG	HG03271.SG	0.003232	0.003973	western_Africa	MOD	Yes	The 1000 Genomes Project Consortium 2015
ESN.SG	HG03279.SG	0.003117	0.003448	western_Africa	MOD	Yes	The 1000 Genomes Project Consortium 2015
ESN.SG	HG03280.SG	0.003224	0.003787	western_Africa	MOD	Yes	The 1000 Genomes Project Consortium 2015
ESN.SG	HG03291.SG	0.003174	0.003794	western_Africa	MOD	Yes	The 1000 Genomes Project Consortium 2015
ESN.SG	HG03294.SG	0.003078	0.003554	western_Africa	MOD	Yes	The 1000 Genomes Project Consortium 2015
ESN.SG	HG03295.SG	0.003113	0.00383	western_Africa	MOD	Yes	The 1000 Genomes Project Consortium 2015
ESN.SG	HG03297.SG	0.003261	0.004006	western_Africa	MOD	Yes	The 1000 Genomes Project Consortium 2015
ESN.SG	HG03298.SG	0.003199	0.003924	western_Africa	MOD	Yes	The 1000 Genomes Project Consortium 2015
ESN.SG	HG03300.SG	0.003122	0.003699	western_Africa	MOD	Yes	The 1000 Genomes Project Consortium 2015
ESN.SG	HG03301.SG	0.003249	0.003829	western_Africa	MOD	Yes	The 1000 Genomes Project Consortium 2015
ESN.SG	HG03303.SG	0.00322	0.003826	western_Africa	MOD	Yes	The 1000 Genomes Project Consortium 2015
ESN.SG	HG03304.SG	0.003109	0.004324	western_Africa	MOD	Yes	The 1000 Genomes Project Consortium 2015
ESN.SG	HG03311.SG	0.003267	0.00402	western_Africa	MOD	Yes	The 1000 Genomes Project Consortium 2015
ESN.SG	HG03313.SG	0.003153	0.004071	western_Africa	MOD	Yes	The 1000 Genomes Project Consortium 2015
ESN.SG	HG03342.SG	0.003206	0.003913	western_Africa	MOD	Yes	The 1000 Genomes Project Consortium 2015
ESN.SG	HG03343.SG	0.003183	0.003639	western_Africa	MOD	Yes	The 1000 Genomes Project Consortium 2015
ESN.SG	HG03351.SG	0.003212	0.003814	western_Africa	MOD	Yes	The 1000 Genomes Project Consortium 2015
ESN.SG	HG03352.SG	0.003281	0.004004	western_Africa	MOD	Yes	The 1000 Genomes Project Consortium 2015
ESN.SG	HG03354.SG	0.003215	0.003705	western_Africa	MOD	Yes	The 1000 Genomes Project Consortium 2015
ESN.SG	HG03363.SG	0.003164	0.003896	western_Africa	MOD	Yes	The 1000 Genomes Project Consortium 2015
ESN.SG	HG03366.SG	0.003257	0.003332	western_Africa	MOD	Yes	The 1000 Genomes Project Consortium 2015
ESN.SG	HG03367.SG	0.003229	0.00404	western_Africa	MOD	Yes	The 1000 Genomes Project Consortium 2015
ESN.SG	HG03369.SG	0.003145	0.003476	western_Africa	MOD	Yes	The 1000 Genomes Project Consortium 2015
ESN.SG	HG03370.SG	0.003215	0.003773	western_Africa	MOD	Yes	The 1000 Genomes Project Consortium 2015
ESN.SG	HG03372.SG	0.003237	0.004093	western_Africa	MOD	Yes	The 1000 Genomes Project Consortium 2015
ESN.SG	HG03499.SG	0.003197	0.003712	western_Africa	MOD	Yes	The 1000 Genomes Project Consortium 2015
ESN.SG	HG03511.SG	0.003202	0.003781	western_Africa	MOD	Yes	The 1000 Genomes Project Consortium 2015
ESN.SG	HG03514.SG	0.00319	0.003987	western_Africa	MOD	Yes	The 1000 Genomes Project Consortium 2015
ESN.SG	HG03515.SG	0.003195	0.003468	western_Africa	MOD	Yes	The 1000 Genomes Project Consortium 2015
ESN.SG	HG03517.SG	0.003291	0.003779	western_Africa	MOD	Yes	The 1000 Genomes Project Consortium 2015
ESN.SG	HG03518.SG	0.003213	0.003777	western_Africa	MOD	Yes	The 1000 Genomes Project Consortium 2015
ESN.SG	HG03520.SG	0.003257	0.003592	western_Africa	MOD	Yes	The 1000 Genomes Project Consortium 2015
ESN.SG	HG03521.SG	0.003116	0.003717	western_Africa	MOD	Yes	The 1000 Genomes Project Consortium 2015
ESOMALI	ESOMALI1	-0.003376	-0.000603	Ethiopian_Cushitic	MOD	Yes	Pagani et al. 2012
ESOMALI	ESOMALI10	-0.003153	-0.00126	Ethiopian_Cushitic	MOD	Yes	Pagani et al. 2012
ESOMALI	ESOMALI11	-0.003007	-0.001463	Ethiopian_Cushitic	MOD	Yes	Pagani et al. 2012
ESOMALI	ESOMALI12	-0.003052	-0.001062	Ethiopian_Cushitic	MOD	Yes	Pagani et al. 2012
ESOMALI	ESOMALI13	-0.002899	-0.001343	Ethiopian_Cushitic	MOD	Yes	Pagani et al. 2012
ESOMALI	ESOMALI14	-0.002908	-0.001543	Ethiopian_Cushitic	MOD	Yes	Pagani et al. 2012
ESOMALI	ESOMALI15	-0.003055	-0.001341	Ethiopian_Cushitic	MOD	Yes	Pagani et al. 2012
ESOMALI	ESOMALI16	-0.003052	-0.00148	Ethiopian_Cushitic	MOD	Yes	Pagani et al. 2012
ESOMALI	ESOMALI17	-0.003059	-0.00136	Ethiopian_Cushitic	MOD	Yes	Pagani et al. 2012
ESOMALI	ESOMALI2	-0.002914	-0.001712	Ethiopian_Cushitic	MOD	Yes	Pagani et al. 2012
ESOMALI	ESOMALI3	-0.002993	-0.001318	Ethiopian_Cushitic	MOD	Yes	Pagani et al. 2012
ESOMALI	ESOMALI4	-0.00308	-0.001047	Ethiopian_Cushitic	MOD	Yes	Pagani et al. 2012
ESOMALI	ESOMALI5	-0.003032	-0.001466	Ethiopian_Cushitic	MOD	Yes	Pagani et al. 2012
ESOMALI	ESOMALI6	-0.002806	-0.001547	Ethiopian_Cushitic	MOD	Yes	Pagani et al. 2012
ESOMALI	ESOMALI7	-0.003269	-0.00073	Ethiopian_Cushitic	MOD	Yes	Pagani et al. 2012
ESOMALI	ESOMALI8	-0.002958	-0.001083	Ethiopian_Cushitic	MOD	Yes	Pagani et al. 2012
ESOMALI	ESOMALI9	-0.003162	-0.001389	Ethiopian_Cushitic	MOD	Yes	Pagani et al. 2012
Gaalien	4	-0.003702	-0.000109	Sudan_Arab	MOD	Yes	Hollfelder et al. 2017
Gaalien	10	-0.003718	-0.000479	Sudan_Arab	MOD	Yes	Hollfelder et al. 2017
Gaalien	12	-0.004753	0.001306	Sudan_Arab	MOD	Yes	Hollfelder et al. 2017
Gaalien	15	-0.00362	-0.000243	Sudan_Arab	MOD	Yes	Hollfelder et al. 2017
Gaalien	17	-0.00434	0.000893	Sudan_Arab	MOD	Yes	Hollfelder et al. 2017
Gaalien	20	-0.003614	0.000151	Sudan_Arab	MOD	Yes	Hollfelder et al. 2017
Gaalien	24	-0.003724	-0.000234	Sudan_Arab	MOD	Yes	Hollfelder et al. 2017
Gaalien	28	-0.003697	7e-05	Sudan_Arab	MOD	Yes	Hollfelder et al. 2017
Gaalien	40	-0.004073	0.000328	Sudan_Arab	MOD	Yes	Hollfelder et al. 2017
Gaalien	47	-0.004365	0.000743	Sudan_Arab	MOD	Yes	Hollfelder et al. 2017
Gaalien	53	-0.002646	7.3e-05	Sudan_Arab	MOD	Yes	Hollfelder et al. 2017
Gaalien	54	-0.003241	-0.001058	Sudan_Arab	MOD	Yes	Hollfelder et al. 2017
Gaalien	56	-0.004276	0.000677	Sudan_Arab	MOD	Yes	Hollfelder et al. 2017
Gaalien	112	-0.003286	-0.000461	Sudan_Arab	MOD	Yes	Hollfelder et al. 2017
Gambian.DG	S_Gambian-1.DG	0.003113	0.003948	western_Africa	MOD	No	Mallick et al. 2016
Gambian.DG	S_Gambian-2.DG	0.00262	0.004372	western_Africa	MOD	No	Mallick et al. 2016
Gemar	87	0.001308	-0.006586	Sudan_Gemar	MOD	Yes	Hollfelder et al. 2017
Gemar	89	0.001476	-0.00674	Sudan_Gemar	MOD	Yes	Hollfelder et al. 2017
Gemar	94	0.001166	-0.006195	Sudan_Gemar	MOD	Yes	Hollfelder et al. 2017
Gemar	95	0.000814	-0.006226	Sudan_Gemar	MOD	Yes	Hollfelder et al. 2017
Gemar	96	-0.00048	-0.00432	Sudan_Gemar	MOD	Yes	Hollfelder et al. 2017
Gemar	97	-0.001461	-0.003126	Sudan_Gemar	MOD	Yes	Hollfelder et al. 2017
Gemar	98	-0.000509	-0.004467	Sudan_Gemar	MOD	Yes	Hollfelder et al. 2017
Georgian.DG	S_Georgian-1.DG	-0.008156	0.008074	West_Eurasia	MOD	Yes	Mallick et al. 2016
Georgian.DG	S_Georgian-2.DG	-0.008236	0.008073	West_Eurasia	MOD	Yes	Mallick et al. 2016
GUMUZ	GUMUZ1	0.000614	-0.007106	Ethiopian_Nilotic	MOD	Yes	Pagani et al. 2012
GUMUZ	GUMUZ10	0.000317	-0.006443	Ethiopian_Nilotic	MOD	Yes	Pagani et al. 2012
GUMUZ	GUMUZ11	0.000922	-0.007224	Ethiopian_Nilotic	MOD	Yes	Pagani et al. 2012
GUMUZ	GUMUZ12	0.000385	-0.006564	Ethiopian_Nilotic	MOD	Yes	Pagani et al. 2012
GUMUZ	GUMUZ13	0.000423	-0.006611	Ethiopian_Nilotic	MOD	Yes	Pagani et al. 2012
GUMUZ	GUMUZ14	0.00073	-0.007165	Ethiopian_Nilotic	MOD	Yes	Pagani et al. 2012
GUMUZ	GUMUZ16	0.000852	-0.007099	Ethiopian_Nilotic	MOD	Yes	Pagani et al. 2012
GUMUZ	GUMUZ17	0.000879	-0.00722	Ethiopian_Nilotic	MOD	Yes	Pagani et al. 2012
GUMUZ	GUMUZ18	0.000921	-0.00723	Ethiopian_Nilotic	MOD	Yes	Pagani et al. 2012
GUMUZ	GUMUZ19	0.000831	-0.007292	Ethiopian_Nilotic	MOD	Yes	Pagani et al. 2012
GUMUZ	GUMUZ2	0.000843	-0.006842	Ethiopian_Nilotic	MOD	Yes	Pagani et al. 2012
GUMUZ	GUMUZ20IBD	0.000658	-0.007118	Ethiopian_Nilotic	MOD	Yes	Pagani et al. 2012
GUMUZ	GUMUZ3	0.000591	-0.006824	Ethiopian_Nilotic	MOD	Yes	Pagani et al. 2012
GUMUZ	GUMUZ4	0.000865	-0.007107	Ethiopian_Nilotic	MOD	Yes	Pagani et al. 2012
GUMUZ	GUMUZ5	0.000602	-0.006952	Ethiopian_Nilotic	MOD	Yes	Pagani et al. 2012
GUMUZ	GUMUZ6	0.000761	-0.006987	Ethiopian_Nilotic	MOD	Yes	Pagani et al. 2012
GUMUZ	GUMUZ7	0.000807	-0.007341	Ethiopian_Nilotic	MOD	Yes	Pagani et al. 2012
GUMUZ	GUMUZ8	0.000857	-0.007322	Ethiopian_Nilotic	MOD	Yes	Pagani et al. 2012
GUMUZ	GUMUZ9	0.000786	-0.007297	Ethiopian_Nilotic	MOD	Yes	Pagani et al. 2012
GWD.SG	HG02461.SG	0.002939	0.00397	western_Africa	MOD	Yes	The 1000 Genomes Project Consortium 2015
GWD.SG	HG02462.SG	0.002621	0.00441	western_Africa	MOD	Yes	The 1000 Genomes Project Consortium 2015
GWD.SG	HG02464.SG	0.003077	0.003879	western_Africa	MOD	Yes	The 1000 Genomes Project Consortium 2015
GWD.SG	HG02465.SG	0.002997	0.003963	western_Africa	MOD	Yes	The 1000 Genomes Project Consortium 2015
GWD.SG	HG02561.SG	0.00271	0.004348	western_Africa	MOD	Yes	The 1000 Genomes Project Consortium 2015
GWD.SG	HG02562.SG	0.002953	0.003977	western_Africa	MOD	Yes	The 1000 Genomes Project Consortium 2015
GWD.SG	HG02568.SG	0.002827	0.004214	western_Africa	MOD	Yes	The 1000 Genomes Project Consortium 2015
GWD.SG	HG02570.SG	0.003024	0.004074	western_Africa	MOD	Yes	The 1000 Genomes Project Consortium 2015
GWD.SG	HG02571.SG	0.003023	0.004195	western_Africa	MOD	Yes	The 1000 Genomes Project Consortium 2015
GWD.SG	HG02573.SG	0.002876	0.004417	western_Africa	MOD	Yes	The 1000 Genomes Project Consortium 2015
GWD.SG	HG02574.SG	0.002587	0.004371	western_Africa	MOD	Yes	The 1000 Genomes Project Consortium 2015
GWD.SG	HG02582.SG	0.002978	0.004454	western_Africa	MOD	Yes	The 1000 Genomes Project Consortium 2015
GWD.SG	HG02583.SG	0.002994	0.004004	western_Africa	MOD	Yes	The 1000 Genomes Project Consortium 2015
GWD.SG	HG02585.SG	0.003119	0.004447	western_Africa	MOD	Yes	The 1000 Genomes Project Consortium 2015
GWD.SG	HG02586.SG	0.002894	0.004354	western_Africa	MOD	Yes	The 1000 Genomes Project Consortium 2015
GWD.SG	HG02588.SG	0.002913	0.004264	western_Africa	MOD	Yes	The 1000 Genomes Project Consortium 2015
GWD.SG	HG02589.SG	0.002961	0.004187	western_Africa	MOD	Yes	The 1000 Genomes Project Consortium 2015
GWD.SG	HG02594.SG	0.002977	0.00406	western_Africa	MOD	Yes	The 1000 Genomes Project Consortium 2015
GWD.SG	HG02595.SG	0.003044	0.004453	western_Africa	MOD	Yes	The 1000 Genomes Project Consortium 2015
GWD.SG	HG02610.SG	0.002976	0.004209	western_Africa	MOD	Yes	The 1000 Genomes Project Consortium 2015
GWD.SG	HG02611.SG	0.003072	0.004305	western_Africa	MOD	Yes	The 1000 Genomes Project Consortium 2015
GWD.SG	HG02613.SG	0.002616	0.004573	western_Africa	MOD	Yes	The 1000 Genomes Project Consortium 2015
GWD.SG	HG02614.SG	0.00239	0.00408	western_Africa	MOD	Yes	The 1000 Genomes Project Consortium 2015
GWD.SG	HG02620.SG	0.002967	0.004091	western_Africa	MOD	Yes	The 1000 Genomes Project Consortium 2015
GWD.SG	HG02621.SG	0.00296	0.004017	western_Africa	MOD	Yes	The 1000 Genomes Project Consortium 2015
GWD.SG	HG02623.SG	0.00303	0.004326	western_Africa	MOD	Yes	The 1000 Genomes Project Consortium 2015
GWD.SG	HG02624.SG	0.00307	0.004164	western_Africa	MOD	Yes	The 1000 Genomes Project Consortium 2015
GWD.SG	HG02628.SG	0.003081	0.003884	western_Africa	MOD	Yes	The 1000 Genomes Project Consortium 2015
GWD.SG	HG02629.SG	0.003018	0.004395	western_Africa	MOD	Yes	The 1000 Genomes Project Consortium 2015
GWD.SG	HG02634.SG	0.002781	0.004269	western_Africa	MOD	Yes	The 1000 Genomes Project Consortium 2015
GWD.SG	HG02635.SG	0.002904	0.003623	western_Africa	MOD	Yes	The 1000 Genomes Project Consortium 2015
GWD.SG	HG02642.SG	0.002865	0.004185	western_Africa	MOD	Yes	The 1000 Genomes Project Consortium 2015
GWD.SG	HG02643.SG	0.00286	0.00431	western_Africa	MOD	Yes	The 1000 Genomes Project Consortium 2015
GWD.SG	HG02645.SG	0.002996	0.004292	western_Africa	MOD	Yes	The 1000 Genomes Project Consortium 2015
GWD.SG	HG02646.SG	0.00295	0.004079	western_Africa	MOD	Yes	The 1000 Genomes Project Consortium 2015
GWD.SG	HG02666.SG	0.003	0.004267	western_Africa	MOD	Yes	The 1000 Genomes Project Consortium 2015
GWD.SG	HG02667.SG	0.002788	0.004119	western_Africa	MOD	Yes	The 1000 Genomes Project Consortium 2015
GWD.SG	HG02675.SG	0.002978	0.004108	western_Africa	MOD	Yes	The 1000 Genomes Project Consortium 2015
GWD.SG	HG02676.SG	0.002731	0.004296	western_Africa	MOD	Yes	The 1000 Genomes Project Consortium 2015
GWD.SG	HG02678.SG	0.002783	0.004042	western_Africa	MOD	Yes	The 1000 Genomes Project Consortium 2015
GWD.SG	HG02679.SG	0.002983	0.004379	western_Africa	MOD	Yes	The 1000 Genomes Project Consortium 2015
GWD.SG	HG02702.SG	0.002635	0.004345	western_Africa	MOD	Yes	The 1000 Genomes Project Consortium 2015
GWD.SG	HG02703.SG	0.002987	0.004192	western_Africa	MOD	Yes	The 1000 Genomes Project Consortium 2015
GWD.SG	HG02715.SG	0.002991	0.004198	western_Africa	MOD	Yes	The 1000 Genomes Project Consortium 2015
GWD.SG	HG02716.SG	0.003042	0.004199	western_Africa	MOD	Yes	The 1000 Genomes Project Consortium 2015
GWD.SG	HG02721.SG	0.00288	0.004202	western_Africa	MOD	Yes	The 1000 Genomes Project Consortium 2015
GWD.SG	HG02722.SG	0.003056	0.004294	western_Africa	MOD	Yes	The 1000 Genomes Project Consortium 2015
GWD.SG	HG02756.SG	0.003001	0.004438	western_Africa	MOD	Yes	The 1000 Genomes Project Consortium 2015
GWD.SG	HG02757.SG	0.002981	0.00434	western_Africa	MOD	Yes	The 1000 Genomes Project Consortium 2015
GWD.SG	HG02759.SG	0.002886	0.004026	western_Africa	MOD	Yes	The 1000 Genomes Project Consortium 2015
GWD.SG	HG02760.SG	0.002934	0.004354	western_Africa	MOD	Yes	The 1000 Genomes Project Consortium 2015
GWD.SG	HG02763.SG	0.003001	0.004511	western_Africa	MOD	Yes	The 1000 Genomes Project Consortium 2015
GWD.SG	HG02768.SG	0.003069	0.004257	western_Africa	MOD	Yes	The 1000 Genomes Project Consortium 2015
GWD.SG	HG02769.SG	0.002937	0.003688	western_Africa	MOD	Yes	The 1000 Genomes Project Consortium 2015
GWD.SG	HG02771.SG	0.003049	0.004257	western_Africa	MOD	Yes	The 1000 Genomes Project Consortium 2015
GWD.SG	HG02772.SG	0.003141	0.004508	western_Africa	MOD	Yes	The 1000 Genomes Project Consortium 2015
GWD.SG	HG02798.SG	0.003046	0.004034	western_Africa	MOD	Yes	The 1000 Genomes Project Consortium 2015
GWD.SG	HG02799.SG	0.002959	0.00381	western_Africa	MOD	Yes	The 1000 Genomes Project Consortium 2015
GWD.SG	HG02804.SG	0.003062	0.00447	western_Africa	MOD	Yes	The 1000 Genomes Project Consortium 2015
GWD.SG	HG02805.SG	0.003122	0.004008	western_Africa	MOD	Yes	The 1000 Genomes Project Consortium 2015
GWD.SG	HG02807.SG	0.002826	0.004485	western_Africa	MOD	Yes	The 1000 Genomes Project Consortium 2015
GWD.SG	HG02808.SG	0.002874	0.004391	western_Africa	MOD	Yes	The 1000 Genomes Project Consortium 2015
GWD.SG	HG02811.SG	0.003044	0.004327	western_Africa	MOD	Yes	The 1000 Genomes Project Consortium 2015
GWD.SG	HG02813.SG	0.00297	0.00385	western_Africa	MOD	Yes	The 1000 Genomes Project Consortium 2015
GWD.SG	HG02814.SG	0.002966	0.00369	western_Africa	MOD	Yes	The 1000 Genomes Project Consortium 2015
GWD.SG	HG02816.SG	0.002881	0.004169	western_Africa	MOD	Yes	The 1000 Genomes Project Consortium 2015
GWD.SG	HG02817.SG	0.002875	0.004032	western_Africa	MOD	Yes	The 1000 Genomes Project Consortium 2015
GWD.SG	HG02819.SG	0.003022	0.003972	western_Africa	MOD	Yes	The 1000 Genomes Project Consortium 2015
GWD.SG	HG02820.SG	0.003038	0.003814	western_Africa	MOD	Yes	The 1000 Genomes Project Consortium 2015
GWD.SG	HG02836.SG	0.002907	0.004136	western_Africa	MOD	Yes	The 1000 Genomes Project Consortium 2015
GWD.SG	HG02837.SG	0.002886	0.004344	western_Africa	MOD	Yes	The 1000 Genomes Project Consortium 2015
GWD.SG	HG02839.SG	0.002891	0.00398	western_Africa	MOD	Yes	The 1000 Genomes Project Consortium 2015
GWD.SG	HG02840.SG	0.002802	0.003803	western_Africa	MOD	Yes	The 1000 Genomes Project Consortium 2015
GWD.SG	HG02851.SG	0.002883	0.003804	western_Africa	MOD	Yes	The 1000 Genomes Project Consortium 2015
GWD.SG	HG02852.SG	0.002806	0.003901	western_Africa	MOD	Yes	The 1000 Genomes Project Consortium 2015
GWD.SG	HG02854.SG	0.002998	0.003532	western_Africa	MOD	Yes	The 1000 Genomes Project Consortium 2015
GWD.SG	HG02855.SG	0.002925	0.003823	western_Africa	MOD	Yes	The 1000 Genomes Project Consortium 2015
GWD.SG	HG02860.SG	0.003003	0.004254	western_Africa	MOD	Yes	The 1000 Genomes Project Consortium 2015
GWD.SG	HG02861.SG	0.00296	0.004395	western_Africa	MOD	Yes	The 1000 Genomes Project Consortium 2015
GWD.SG	HG02870.SG	0.002917	0.004042	western_Africa	MOD	Yes	The 1000 Genomes Project Consortium 2015
GWD.SG	HG02878.SG	0.002908	0.004075	western_Africa	MOD	Yes	The 1000 Genomes Project Consortium 2015
GWD.SG	HG02879.SG	0.002925	0.00379	western_Africa	MOD	Yes	The 1000 Genomes Project Consortium 2015
GWD.SG	HG02881.SG	0.003059	0.003975	western_Africa	MOD	Yes	The 1000 Genomes Project Consortium 2015
GWD.SG	HG02882.SG	0.002924	0.004189	western_Africa	MOD	Yes	The 1000 Genomes Project Consortium 2015
GWD.SG	HG02884.SG	0.00287	0.003691	western_Africa	MOD	Yes	The 1000 Genomes Project Consortium 2015
GWD.SG	HG02885.SG	0.002812	0.003631	western_Africa	MOD	Yes	The 1000 Genomes Project Consortium 2015
GWD.SG	HG02887.SG	0.003077	0.003764	western_Africa	MOD	Yes	The 1000 Genomes Project Consortium 2015
GWD.SG	HG02888.SG	0.002866	0.00391	western_Africa	MOD	Yes	The 1000 Genomes Project Consortium 2015
GWD.SG	HG02890.SG	0.002793	0.003672	western_Africa	MOD	Yes	The 1000 Genomes Project Consortium 2015
GWD.SG	HG02891.SG	0.002834	0.003951	western_Africa	MOD	Yes	The 1000 Genomes Project Consortium 2015
GWD.SG	HG02895.SG	0.002996	0.004347	western_Africa	MOD	Yes	The 1000 Genomes Project Consortium 2015
GWD.SG	HG02896.SG	0.002982	0.00432	western_Africa	MOD	Yes	The 1000 Genomes Project Consortium 2015
GWD.SG	HG02982.SG	0.002964	0.003994	western_Africa	MOD	Yes	The 1000 Genomes Project Consortium 2015
GWD.SG	HG02983.SG	0.002951	0.00404	western_Africa	MOD	Yes	The 1000 Genomes Project Consortium 2015
GWD.SG	HG03024.SG	0.002891	0.003937	western_Africa	MOD	Yes	The 1000 Genomes Project Consortium 2015
GWD.SG	HG03025.SG	0.003051	0.003802	western_Africa	MOD	Yes	The 1000 Genomes Project Consortium 2015
GWD.SG	HG03027.SG	0.003081	0.003995	western_Africa	MOD	Yes	The 1000 Genomes Project Consortium 2015
GWD.SG	HG03028.SG	0.003032	0.00418	western_Africa	MOD	Yes	The 1000 Genomes Project Consortium 2015
GWD.SG	HG03039.SG	0.002999	0.004362	western_Africa	MOD	Yes	The 1000 Genomes Project Consortium 2015
GWD.SG	HG03040.SG	0.003056	0.003935	western_Africa	MOD	Yes	The 1000 Genomes Project Consortium 2015
GWD.SG	HG03045.SG	0.002809	0.004234	western_Africa	MOD	Yes	The 1000 Genomes Project Consortium 2015
GWD.SG	HG03046.SG	0.00285	0.004185	western_Africa	MOD	Yes	The 1000 Genomes Project Consortium 2015
GWD.SG	HG03048.SG	0.003027	0.00432	western_Africa	MOD	Yes	The 1000 Genomes Project Consortium 2015
GWD.SG	HG03049.SG	0.002997	0.004273	western_Africa	MOD	Yes	The 1000 Genomes Project Consortium 2015
GWD.SG	HG03240.SG	0.002992	0.004004	western_Africa	MOD	Yes	The 1000 Genomes Project Consortium 2015
GWD.SG	HG03241.SG	0.003138	0.004044	western_Africa	MOD	Yes	The 1000 Genomes Project Consortium 2015
GWD.SG	HG03246.SG	0.002792	0.004152	western_Africa	MOD	Yes	The 1000 Genomes Project Consortium 2015
GWD.SG	HG03247.SG	0.002791	0.003866	western_Africa	MOD	Yes	The 1000 Genomes Project Consortium 2015
GWD.SG	HG03258.SG	0.002987	0.004506	western_Africa	MOD	Yes	The 1000 Genomes Project Consortium 2015
GWD.SG	HG03259.SG	0.002841	0.004034	western_Africa	MOD	Yes	The 1000 Genomes Project Consortium 2015
GWD.SG	HG03538.SG	0.002882	0.003831	western_Africa	MOD	Yes	The 1000 Genomes Project Consortium 2015
GWD.SG	HG03539.SG	0.002434	0.0037	western_Africa	MOD	Yes	The 1000 Genomes Project Consortium 2015
Hadendowa	187	-0.00407	-0.000131	Sudan_Beja	MOD	Yes	Hollfelder et al. 2017
Hadendowa	188	-0.003795	-0.000224	Sudan_Beja	MOD	Yes	Hollfelder et al. 2017
Hadendowa	192	-0.004024	0.00017	Sudan_Beja	MOD	Yes	Hollfelder et al. 2017
Hadendowa	193	0.000565	-0.005578	Sudan_Beja	MOD	Yes	Hollfelder et al. 2017
Hadendowa	209	-0.004222	0.000258	Sudan_Beja	MOD	Yes	Hollfelder et al. 2017
Hadendowa	211	-0.004466	0.000767	Sudan_Beja	MOD	Yes	Hollfelder et al. 2017
Hadendowa	213	-0.004287	0.000859	Sudan_Beja	MOD	Yes	Hollfelder et al. 2017
Hadendowa	215	-0.002206	-0.002232	Sudan_Beja	MOD	Yes	Hollfelder et al. 2017
Hadendowa	218	-0.003845	4.8e-05	Sudan_Beja	MOD	Yes	Hollfelder et al. 2017
Hadendowa	232	-0.004392	0.000357	Sudan_Beja	MOD	Yes	Hollfelder et al. 2017
Hadendowa	234	-0.004603	0.00096	Sudan_Beja	MOD	Yes	Hollfelder et al. 2017
Halfawieen	259	-0.00484	0.001517	Sudan_Nubian	MOD	Yes	Hollfelder et al. 2017
Halfawieen	261	-0.004677	0.001592	Sudan_Nubian	MOD	Yes	Hollfelder et al. 2017
Halfawieen	262	-0.003928	0.000371	Sudan_Nubian	MOD	Yes	Hollfelder et al. 2017
Halfawieen	263	-0.004214	0.001004	Sudan_Nubian	MOD	Yes	Hollfelder et al. 2017
Halfawieen	264	-0.004253	0.000512	Sudan_Nubian	MOD	Yes	Hollfelder et al. 2017
Halfawieen	276	-0.003992	0.000765	Sudan_Nubian	MOD	Yes	Hollfelder et al. 2017
Halfawieen	277	-0.003515	-3e-06	Sudan_Nubian	MOD	Yes	Hollfelder et al. 2017
Halfawieen	282	-0.004158	0.000355	Sudan_Nubian	MOD	Yes	Hollfelder et al. 2017
Halfawieen	291	-0.004271	0.0005	Sudan_Nubian	MOD	Yes	Hollfelder et al. 2017
Halfawieen	292	-0.004861	0.001334	Sudan_Nubian	MOD	Yes	Hollfelder et al. 2017
Halfawieen	303	-0.003833	3.1e-05	Sudan_Nubian	MOD	Yes	Hollfelder et al. 2017
Hausa	247	0.002232	0.000682	Sudan_Hausa	MOD	Yes	Hollfelder et al. 2017
Hausa	248	0.001881	-0.000533	Sudan_Hausa	MOD	Yes	Hollfelder et al. 2017
Hausa	313	0.002572	0.000566	Sudan_Hausa	MOD	Yes	Hollfelder et al. 2017
Hausa	427	0.002271	0.000622	Sudan_Hausa	MOD	Yes	Hollfelder et al. 2017
Hausa	428	0.002454	0.000905	Sudan_Hausa	MOD	Yes	Hollfelder et al. 2017
Iranian.DG	S_Iranian-1.DG	-0.007755	0.007404	West_Eurasia	MOD	Yes	Mallick et al. 2016
Iranian.DG	S_Iranian-2.DG	-0.007995	0.007674	West_Eurasia	MOD	Yes	Mallick et al. 2016
Iraqw.DG	T_Iraqw-1.DG	-0.001996	-0.00098	east_central_Africa-AA	MOD	No	Fan et al. 2019
Iraqw.DG	T_Iraqw-2.DG	-0.001904	-0.000674	east_central_Africa-AA	MOD	No	Fan et al. 2019
Jew_Iraqi.DG	S_Iraqi_Jew-1.DG	-0.008239	0.007914	West_Eurasia	MOD	Yes	Mallick et al. 2016
Jew_Iraqi.DG	S_Iraqi_Jew-2.DG	-0.00821	0.008099	West_Eurasia	MOD	Yes	Mallick et al. 2016
Jew_Yemenite.DG	S_Yemenite_Jew-1.DG	-0.008082	0.007191	West_Eurasia	MOD	Yes	Mallick et al. 2016
Jew_Yemenite.DG	S_Yemenite_Jew-2.DG	-0.008037	0.007211	West_Eurasia	MOD	Yes	Mallick et al. 2016
Jordanian.DG	S_Jordanian-1.DG	-0.007667	0.007234	West_Eurasia	MOD	Yes	Mallick et al. 2016
Jordanian.DG	S_Jordanian-2.DG	-0.007613	0.007457	West_Eurasia	MOD	Yes	Mallick et al. 2016
Jordanian.DG	S_Jordanian-3.DG	-0.007721	0.007263	West_Eurasia	MOD	Yes	Mallick et al. 2016
Ju_hoan_North.DG	S_Ju_hoan_North-1.DG	0.002086	-0.000426	southern_Africa	MOD	No	Mallick et al. 2016
Ju_hoan_North.DG	S_Ju_hoan_North-2.DG	0.002102	-0.000539	southern_Africa	MOD	No	Mallick et al. 2016
Ju_hoan_North.DG	S_Ju_hoan_North-3.DG	0.002039	-0.000402	southern_Africa	MOD	No	Mallick et al. 2016
Ju_hoan_North.DG	B_Ju_hoan_North-4.DG	0.002063	-0.000484	southern_Africa	MOD	No	Pruefer et al. 2013
Kaba.DG	T_Kaba-1.DG	0.002837	0.0012	central_Africa-NS	MOD	No	Fan et al. 2019
Kaba.DG	T_Kaba-2.DG	0.002856	0.001104	central_Africa-NS	MOD	No	Fan et al. 2019
Kikuyu.DG	T_Kikuyu-1.DG	0.00064	-0.000178	east_central_Africa-NC	MOD	No	Fan et al. 2019
Kikuyu.DG	T_Kikuyu-2.DG	0.000586	-0.000197	east_central_Africa-NC	MOD	No	Fan et al. 2019
Kulubnarti_R	I19014	-0.00413	0.000845	Kulubnarti_R	ANC		this work
Kulubnarti_R	I19015	-0.004206	0.001093	Kulubnarti_R	ANC		this work
Kulubnarti_R	I19132	-0.003694	0.000667	Kulubnarti_R	ANC		this work
Kulubnarti_R	I19134	-0.004036	0.000241	Kulubnarti_R	ANC		this work
Kulubnarti_R	I19135	-0.003144	9e-05	Kulubnarti_R	ANC		this work
Kulubnarti_R	I19136	-0.004301	0.001186	Kulubnarti_R	ANC		this work
Kulubnarti_R	I19138	-0.003854	0.000802	Kulubnarti_R	ANC		this work
Kulubnarti_R	I19139	-0.004252	0.000963	Kulubnarti_R	ANC		this work
Kulubnarti_R	I19140	-0.003995	0.001138	Kulubnarti_R	ANC		this work
Kulubnarti_R	I19143	-0.004036	0.000853	Kulubnarti_R	ANC		this work
Kulubnarti_R	I19144	-0.004304	0.001569	Kulubnarti_R	ANC		this work
Kulubnarti_R	I19145	-0.00481	0.002699	Kulubnarti_R	ANC		this work
Kulubnarti_R	I19148	-0.004147	0.001081	Kulubnarti_R	ANC		this work
Kulubnarti_R	I6138	-0.004048	0.000631	Kulubnarti_R	ANC		this work
Kulubnarti_R	I6139	-0.004006	0.000847	Kulubnarti_R	ANC		this work
Kulubnarti_R	I6140	-0.00434	0.001157	Kulubnarti_R	ANC		this work
Kulubnarti_R	I6141	-0.004053	0.000784	Kulubnarti_R	ANC		this work
Kulubnarti_R	I6250	-0.003968	0.000277	Kulubnarti_R	ANC		this work
Kulubnarti_R	I6251	-0.004295	0.001337	Kulubnarti_R	ANC		this work
Kulubnarti_R	I6252	-0.003436	-0.000264	Kulubnarti_R	ANC		this work
Kulubnarti_R	I6253	-0.003958	0.000803	Kulubnarti_R	ANC		this work
Kulubnarti_R	I6327	-0.004601	0.001642	Kulubnarti_R	ANC		this work
Kulubnarti_R	I6328	-0.003172	-0.000502	Kulubnarti_R	ANC		this work
Kulubnarti_R	I6329	-0.003755	0.000863	Kulubnarti_R	ANC		this work
Kulubnarti_R	I6330	-0.004143	0.001503	Kulubnarti_R	ANC		this work
Kulubnarti_R	I6331	-0.003968	0.001176	Kulubnarti_R	ANC		this work
Kulubnarti_R	I6340	-0.004282	0.001079	Kulubnarti_R	ANC		this work
Kulubnarti_S	I17449	-0.003914	0.00109	Kulubnarti_S	ANC		this work
Kulubnarti_S	I17450	-0.003785	0.000196	Kulubnarti_S	ANC		this work
Kulubnarti_S	I17451	-0.00415	0.001175	Kulubnarti_S	ANC		this work
Kulubnarti_S	I17473	-0.004105	0.001214	Kulubnarti_S	ANC		this work
Kulubnarti_S	I17475	-0.004337	0.001607	Kulubnarti_S	ANC		this work
Kulubnarti_S	I17477	-0.0045	0.001437	Kulubnarti_S	ANC		this work
Kulubnarti_S	I17481	-0.004642	0.001674	Kulubnarti_S	ANC		this work
Kulubnarti_S	I17482	-0.004773	0.001652	Kulubnarti_S	ANC		this work
Kulubnarti_S	I18507	-0.0039	0.001208	Kulubnarti_S	ANC		this work
Kulubnarti_S	I18508	-0.003183	-0.000375	Kulubnarti_S	ANC		this work
Kulubnarti_S	I18509	-0.004443	0.001782	Kulubnarti_S	ANC		this work
Kulubnarti_S	I18510	-0.0036	0.000662	Kulubnarti_S	ANC		this work
Kulubnarti_S	I18511	-0.004173	0.001212	Kulubnarti_S	ANC		this work
Kulubnarti_S	I18514	-0.00394	0.001353	Kulubnarti_S	ANC		this work
Kulubnarti_S	I18517	-0.004592	0.002399	Kulubnarti_S	ANC		this work
Kulubnarti_S	I18518	-0.004803	0.002448	Kulubnarti_S	ANC		this work
Kulubnarti_S	I18519	-0.003715	0.000611	Kulubnarti_S	ANC		this work
Kulubnarti_S	I18520	-0.004511	0.001692	Kulubnarti_S	ANC		this work
Kulubnarti_S	I18521	-0.004099	0.001024	Kulubnarti_S	ANC		this work
Kulubnarti_S	I18522	-0.004119	0.001273	Kulubnarti_S	ANC		this work
Kulubnarti_S	I18525	-0.004388	0.001139	Kulubnarti_S	ANC		this work
Kulubnarti_S	I18536	-0.00333	0.000242	Kulubnarti_S	ANC		this work
Kulubnarti_S	I18538	-0.004329	0.001439	Kulubnarti_S	ANC		this work
Kulubnarti_S	I18610	-0.004594	0.001556	Kulubnarti_S	ANC		this work
Kulubnarti_S	I18612	-0.004589	0.001699	Kulubnarti_S	ANC		this work
Kulubnarti_S	I6254	-0.004079	0.000978	Kulubnarti_S	ANC		this work
Kulubnarti_S	I6255	-0.00397	0.000822	Kulubnarti_S	ANC		this work
Kulubnarti_S	I6256	-0.003955	0.001295	Kulubnarti_S	ANC		this work
Kulubnarti_S	I6257	-0.004619	0.001805	Kulubnarti_S	ANC		this work
Kulubnarti_S	I6258	-0.004173	0.001042	Kulubnarti_S	ANC		this work
Kulubnarti_S	I6324	-0.004431	0.001708	Kulubnarti_S	ANC		this work
Kulubnarti_S	I6325	-0.004096	0.000883	Kulubnarti_S	ANC		this work
Kulubnarti_S	I6326	-0.003842	0.001145	Kulubnarti_S	ANC		this work
Kulubnarti_S	I6332	-0.004394	0.001853	Kulubnarti_S	ANC		this work
Kulubnarti_S	I6333	-0.004014	0.000859	Kulubnarti_S	ANC		this work
Kulubnarti_S	I6334	-0.004398	0.001485	Kulubnarti_S	ANC		this work
Kulubnarti_S	I6336	-0.004483	0.001838	Kulubnarti_S	ANC		this work
Kulubnarti_S	I6337	-0.00468	0.001597	Kulubnarti_S	ANC		this work
Kulubnarti_S	I6338	-0.004267	0.001082	Kulubnarti_S	ANC		this work
Laka.DG	T_Laka-1.DG	0.002833	0.001237	central_Africa-NS	MOD	No	Fan et al. 2019
Laka.DG	T_Laka-2.DG	0.002792	0.001286	central_Africa-NS	MOD	No	Fan et al. 2019
Levant_BAIA	I10092	-0.008497	0.008038	Levant_BAIA	ANC		Agranat-Tamir et al. 2020
Levant_BAIA	I10093	-0.00842	0.00774	Levant_BAIA	ANC		Agranat-Tamir et al. 2020
Levant_BAIA	I10097	-0.008375	0.008105	Levant_BAIA	ANC		Agranat-Tamir et al. 2020
Levant_BAIA	I10099	-0.008429	0.007666	Levant_BAIA	ANC		Agranat-Tamir et al. 2020
Levant_BAIA	I10104	-0.008501	0.007953	Levant_BAIA	ANC		Agranat-Tamir et al. 2020
Levant_BAIA	I10106	-0.008557	0.007999	Levant_BAIA	ANC		Agranat-Tamir et al. 2020
Levant_BAIA	I10264	-0.008437	0.00781	Levant_BAIA	ANC		Agranat-Tamir et al. 2020
Levant_BAIA	I10266	-0.00832	0.008172	Levant_BAIA	ANC		Agranat-Tamir et al. 2020
Levant_BAIA	I10268	-0.008475	0.008168	Levant_BAIA	ANC		Agranat-Tamir et al. 2020
Levant_BAIA	I10768	-0.008431	0.008306	Levant_BAIA	ANC		Agranat-Tamir et al. 2020
Levant_BAIA	I10770	-0.00835	0.008062	Levant_BAIA	ANC		Agranat-Tamir et al. 2020
Levant_BAIA	I10771	-0.008322	0.007787	Levant_BAIA	ANC		Agranat-Tamir et al. 2020
Levant_BAIA	I2190	-0.008227	0.008243	Levant_BAIA	ANC		Agranat-Tamir et al. 2020
Levant_BAIA	I2195	-0.008316	0.007814	Levant_BAIA	ANC		Agranat-Tamir et al. 2020
Levant_BAIA	I2198	-0.008214	0.007719	Levant_BAIA	ANC		Agranat-Tamir et al. 2020
Levant_BAIA	I3703	-0.008397	0.008369	Levant_BAIA	ANC		Agranat-Tamir et al. 2020
Levant_BAIA	I3705	-0.0084	0.007972	Levant_BAIA	ANC		Agranat-Tamir et al. 2020
Levant_BAIA	I3706	-0.008406	0.008244	Levant_BAIA	ANC		Agranat-Tamir et al. 2020
Levant_BAIA	I3707	-0.008266	0.008088	Levant_BAIA	ANC		Agranat-Tamir et al. 2020
Levant_BAIA	I3832	-0.008399	0.007978	Levant_BAIA	ANC		Agranat-Tamir et al. 2020
Levant_BAIA	I3965	-0.008367	0.007998	Levant_BAIA	ANC		Agranat-Tamir et al. 2020
Levant_BAIA	I3966	-0.00844	0.008097	Levant_BAIA	ANC		Agranat-Tamir et al. 2020
Levant_BAIA	I3985	-0.008563	0.007935	Levant_BAIA	ANC		Agranat-Tamir et al. 2020
Levant_BAIA	I3986	-0.008428	0.008156	Levant_BAIA	ANC		Agranat-Tamir et al. 2020
Levant_BAIA	I3987	-0.008297	0.007902	Levant_BAIA	ANC		Agranat-Tamir et al. 2020
Levant_BAIA	I4517	-0.00832	0.007899	Levant_BAIA	ANC		Agranat-Tamir et al. 2020
Levant_BAIA	I4518	-0.008338	0.008371	Levant_BAIA	ANC		Agranat-Tamir et al. 2020
Levant_BAIA	I4519	-0.008356	0.007821	Levant_BAIA	ANC		Agranat-Tamir et al. 2020
Levant_BAIA	I4525	-0.008471	0.008486	Levant_BAIA	ANC		Agranat-Tamir et al. 2020
Levant_BAIA	I6459	-0.008408	0.008067	Levant_BAIA	ANC		Agranat-Tamir et al. 2020
Levant_BAIA	I6460	-0.008436	0.008114	Levant_BAIA	ANC		Agranat-Tamir et al. 2020
Levant_BAIA	I6462	-0.008394	0.007878	Levant_BAIA	ANC		Agranat-Tamir et al. 2020
Levant_BAIA	I6464	-0.008513	0.007864	Levant_BAIA	ANC		Agranat-Tamir et al. 2020
Levant_BAIA	I6564	-0.008358	0.008057	Levant_BAIA	ANC		Agranat-Tamir et al. 2020
Levant_BAIA	I6565	-0.008296	0.007858	Levant_BAIA	ANC		Agranat-Tamir et al. 2020
Levant_BAIA	I6566	-0.008364	0.007793	Levant_BAIA	ANC		Agranat-Tamir et al. 2020
Levant_BAIA	I6567	-0.008413	0.008324	Levant_BAIA	ANC		Agranat-Tamir et al. 2020
Levant_BAIA	I6569	-0.008548	0.008243	Levant_BAIA	ANC		Agranat-Tamir et al. 2020
Levant_BAIA	I6570	-0.008387	0.007956	Levant_BAIA	ANC		Agranat-Tamir et al. 2020
Levant_BAIA	I6571	-0.008302	0.007721	Levant_BAIA	ANC		Agranat-Tamir et al. 2020
Levant_BAIA	I6572	-0.008363	0.008198	Levant_BAIA	ANC		Agranat-Tamir et al. 2020
Levant_BAIA	I8187	-0.008418	0.008359	Levant_BAIA	ANC		Agranat-Tamir et al. 2020
Levant_BAIA	I1705	-0.008371	0.008041	Levant_BAIA	ANC		LazaridisNature2016
Levant_BAIA	I1706	-0.008405	0.007924	Levant_BAIA	ANC		LazaridisNature2016
Levant_BAIA	I1730	-0.008373	0.007874	Levant_BAIA	ANC		LazaridisNature2016
Levant_BAIA	I1934_published	-0.008379	0.007542	Levant_BAIA	ANC		VanDenBrink2017
Levant_BAIA	I2062	-0.008268	0.00846	Levant_BAIA	ANC		VanDenBrink2017
Luhya.DG	S_Luhya-1.DG	0.002702	0.001494	east_central_Africa-NC	MOD	No	Mallick et al. 2016
Luhya.DG	S_Luhya-2.DG	0.002388	0.00055	east_central_Africa-NC	MOD	No	Mallick et al. 2016
Luo.DG	S_Luo-1.DG	0.00237	-8.7e-05	east_central_Africa-NS	MOD	Yes	Mallick et al. 2016
Luo.DG	S_Luo-2.DG	0.002446	-0.000339	east_central_Africa-NS	MOD	Yes	Mallick et al. 2016
LWK.SG	NA19017.SG	0.002607	0.001367	east_central_Africa	MOD	Yes	The 1000 Genomes Project Consortium 2015
LWK.SG	NA19019.SG	0.00249	0.001319	east_central_Africa	MOD	Yes	The 1000 Genomes Project Consortium 2015
LWK.SG	NA19020.SG	0.00239	0.000907	east_central_Africa	MOD	Yes	The 1000 Genomes Project Consortium 2015
LWK.SG	NA19023.SG	0.002686	0.001777	east_central_Africa	MOD	Yes	The 1000 Genomes Project Consortium 2015
LWK.SG	NA19024.SG	0.002524	0.001128	east_central_Africa	MOD	Yes	The 1000 Genomes Project Consortium 2015
LWK.SG	NA19025.SG	0.002596	0.001018	east_central_Africa	MOD	Yes	The 1000 Genomes Project Consortium 2015
LWK.SG	NA19026.SG	0.00242	0.00139	east_central_Africa	MOD	Yes	The 1000 Genomes Project Consortium 2015
LWK.SG	NA19027.SG	0.002112	0.000409	east_central_Africa	MOD	Yes	The 1000 Genomes Project Consortium 2015
LWK.SG	NA19028.SG	0.00223	1.9e-05	east_central_Africa	MOD	Yes	The 1000 Genomes Project Consortium 2015
LWK.SG	NA19030.SG	0.00243	0.000242	east_central_Africa	MOD	Yes	The 1000 Genomes Project Consortium 2015
LWK.SG	NA19031.SG	0.002329	0.000647	east_central_Africa	MOD	Yes	The 1000 Genomes Project Consortium 2015
LWK.SG	NA19035.SG	0.002413	0.000893	east_central_Africa	MOD	Yes	The 1000 Genomes Project Consortium 2015
LWK.SG	NA19036.SG	0.002563	0.00124	east_central_Africa	MOD	Yes	The 1000 Genomes Project Consortium 2015
LWK.SG	NA19037.SG	0.002463	0.001159	east_central_Africa	MOD	Yes	The 1000 Genomes Project Consortium 2015
LWK.SG	NA19038.SG	0.002564	0.000771	east_central_Africa	MOD	Yes	The 1000 Genomes Project Consortium 2015
LWK.SG	NA19041.SG	0.002396	0.000912	east_central_Africa	MOD	Yes	The 1000 Genomes Project Consortium 2015
LWK.SG	NA19042.SG	0.002177	0.000312	east_central_Africa	MOD	Yes	The 1000 Genomes Project Consortium 2015
LWK.SG	NA19043.SG	0.002404	0.000897	east_central_Africa	MOD	Yes	The 1000 Genomes Project Consortium 2015
LWK.SG	NA19307.SG	0.002346	0.001179	east_central_Africa	MOD	Yes	The 1000 Genomes Project Consortium 2015
LWK.SG	NA19308.SG	0.002419	0.000794	east_central_Africa	MOD	Yes	The 1000 Genomes Project Consortium 2015
LWK.SG	NA19309.SG	0.002449	0.001029	east_central_Africa	MOD	Yes	The 1000 Genomes Project Consortium 2015
LWK.SG	NA19310.SG	0.002598	0.001063	east_central_Africa	MOD	Yes	The 1000 Genomes Project Consortium 2015
LWK.SG	NA19311.SG	0.002249	0.001114	east_central_Africa	MOD	Yes	The 1000 Genomes Project Consortium 2015
LWK.SG	NA19312.SG	0.002612	0.001564	east_central_Africa	MOD	Yes	The 1000 Genomes Project Consortium 2015
LWK.SG	NA19313.SG	0.002527	0.001697	east_central_Africa	MOD	Yes	The 1000 Genomes Project Consortium 2015
LWK.SG	NA19314.SG	0.002095	0.000547	east_central_Africa	MOD	Yes	The 1000 Genomes Project Consortium 2015
LWK.SG	NA19315.SG	0.002229	0.000944	east_central_Africa	MOD	Yes	The 1000 Genomes Project Consortium 2015
LWK.SG	NA19316.SG	0.002432	0.00089	east_central_Africa	MOD	Yes	The 1000 Genomes Project Consortium 2015
LWK.SG	NA19317.SG	0.002652	0.001623	east_central_Africa	MOD	Yes	The 1000 Genomes Project Consortium 2015
LWK.SG	NA19318.SG	0.002516	0.000999	east_central_Africa	MOD	Yes	The 1000 Genomes Project Consortium 2015
LWK.SG	NA19319.SG	0.002439	0.001188	east_central_Africa	MOD	Yes	The 1000 Genomes Project Consortium 2015
LWK.SG	NA19320.SG	0.002534	0.00128	east_central_Africa	MOD	Yes	The 1000 Genomes Project Consortium 2015
LWK.SG	NA19321.SG	0.002416	0.000773	east_central_Africa	MOD	Yes	The 1000 Genomes Project Consortium 2015
LWK.SG	NA19323.SG	0.002091	0.000211	east_central_Africa	MOD	Yes	The 1000 Genomes Project Consortium 2015
LWK.SG	NA19324.SG	0.002439	0.000945	east_central_Africa	MOD	Yes	The 1000 Genomes Project Consortium 2015
LWK.SG	NA19327.SG	0.0021	-0.000159	east_central_Africa	MOD	Yes	The 1000 Genomes Project Consortium 2015
LWK.SG	NA19328.SG	0.002483	0.001535	east_central_Africa	MOD	Yes	The 1000 Genomes Project Consortium 2015
LWK.SG	NA19331.SG	0.002495	0.000937	east_central_Africa	MOD	Yes	The 1000 Genomes Project Consortium 2015
LWK.SG	NA19332.SG	0.002544	0.001366	east_central_Africa	MOD	Yes	The 1000 Genomes Project Consortium 2015
LWK.SG	NA19334.SG	0.002555	0.001916	east_central_Africa	MOD	Yes	The 1000 Genomes Project Consortium 2015
LWK.SG	NA19338.SG	0.00245	0.001857	east_central_Africa	MOD	Yes	The 1000 Genomes Project Consortium 2015
LWK.SG	NA19346.SG	0.002741	0.002226	east_central_Africa	MOD	Yes	The 1000 Genomes Project Consortium 2015
LWK.SG	NA19347.SG	0.002514	0.002089	east_central_Africa	MOD	Yes	The 1000 Genomes Project Consortium 2015
LWK.SG	NA19350.SG	0.002617	0.002324	east_central_Africa	MOD	Yes	The 1000 Genomes Project Consortium 2015
LWK.SG	NA19351.SG	0.002599	0.001606	east_central_Africa	MOD	Yes	The 1000 Genomes Project Consortium 2015
LWK.SG	NA19355.SG	0.002348	0.000391	east_central_Africa	MOD	Yes	The 1000 Genomes Project Consortium 2015
LWK.SG	NA19360.SG	0.002499	0.000672	east_central_Africa	MOD	Yes	The 1000 Genomes Project Consortium 2015
LWK.SG	NA19372.SG	0.002497	0.001163	east_central_Africa	MOD	Yes	The 1000 Genomes Project Consortium 2015
LWK.SG	NA19374.SG	0.002256	-0.000232	east_central_Africa	MOD	Yes	The 1000 Genomes Project Consortium 2015
LWK.SG	NA19375.SG	0.002267	0.000947	east_central_Africa	MOD	Yes	The 1000 Genomes Project Consortium 2015
LWK.SG	NA19376.SG	0.002631	0.000984	east_central_Africa	MOD	Yes	The 1000 Genomes Project Consortium 2015
LWK.SG	NA19377.SG	0.002454	0.000583	east_central_Africa	MOD	Yes	The 1000 Genomes Project Consortium 2015
LWK.SG	NA19378.SG	0.002498	0.000944	east_central_Africa	MOD	Yes	The 1000 Genomes Project Consortium 2015
LWK.SG	NA19379.SG	0.002447	0.000991	east_central_Africa	MOD	Yes	The 1000 Genomes Project Consortium 2015
LWK.SG	NA19380.SG	0.002263	0.000174	east_central_Africa	MOD	Yes	The 1000 Genomes Project Consortium 2015
LWK.SG	NA19383.SG	0.002357	0.000251	east_central_Africa	MOD	Yes	The 1000 Genomes Project Consortium 2015
LWK.SG	NA19384.SG	0.002717	0.001675	east_central_Africa	MOD	Yes	The 1000 Genomes Project Consortium 2015
LWK.SG	NA19385.SG	0.002269	0.000428	east_central_Africa	MOD	Yes	The 1000 Genomes Project Consortium 2015
LWK.SG	NA19390.SG	0.002417	0.00058	east_central_Africa	MOD	Yes	The 1000 Genomes Project Consortium 2015
LWK.SG	NA19391.SG	0.002698	0.001389	east_central_Africa	MOD	Yes	The 1000 Genomes Project Consortium 2015
LWK.SG	NA19393.SG	0.002444	0.000678	east_central_Africa	MOD	Yes	The 1000 Genomes Project Consortium 2015
LWK.SG	NA19394.SG	0.002432	0.000715	east_central_Africa	MOD	Yes	The 1000 Genomes Project Consortium 2015
LWK.SG	NA19395.SG	0.002287	0.000126	east_central_Africa	MOD	Yes	The 1000 Genomes Project Consortium 2015
LWK.SG	NA19397.SG	0.002529	0.001157	east_central_Africa	MOD	Yes	The 1000 Genomes Project Consortium 2015
LWK.SG	NA19399.SG	0.002679	0.001299	east_central_Africa	MOD	Yes	The 1000 Genomes Project Consortium 2015
LWK.SG	NA19401.SG	0.002268	0.001232	east_central_Africa	MOD	Yes	The 1000 Genomes Project Consortium 2015
LWK.SG	NA19403.SG	0.002166	0.000656	east_central_Africa	MOD	Yes	The 1000 Genomes Project Consortium 2015
LWK.SG	NA19404.SG	0.00246	0.000754	east_central_Africa	MOD	Yes	The 1000 Genomes Project Consortium 2015
LWK.SG	NA19428.SG	0.002388	0.001241	east_central_Africa	MOD	Yes	The 1000 Genomes Project Consortium 2015
LWK.SG	NA19429.SG	0.002509	0.0009	east_central_Africa	MOD	Yes	The 1000 Genomes Project Consortium 2015
LWK.SG	NA19430.SG	0.002561	0.001564	east_central_Africa	MOD	Yes	The 1000 Genomes Project Consortium 2015
LWK.SG	NA19431.SG	0.002745	0.001994	east_central_Africa	MOD	Yes	The 1000 Genomes Project Consortium 2015
LWK.SG	NA19434.SG	0.002382	0.001216	east_central_Africa	MOD	Yes	The 1000 Genomes Project Consortium 2015
LWK.SG	NA19435.SG	0.002372	0.001289	east_central_Africa	MOD	Yes	The 1000 Genomes Project Consortium 2015
LWK.SG	NA19436.SG	0.002663	0.002157	east_central_Africa	MOD	Yes	The 1000 Genomes Project Consortium 2015
LWK.SG	NA19437.SG	0.002108	0.000822	east_central_Africa	MOD	Yes	The 1000 Genomes Project Consortium 2015
LWK.SG	NA19438.SG	0.002799	0.002997	east_central_Africa	MOD	Yes	The 1000 Genomes Project Consortium 2015
LWK.SG	NA19439.SG	0.002419	0.001158	east_central_Africa	MOD	Yes	The 1000 Genomes Project Consortium 2015
LWK.SG	NA19440.SG	0.002552	0.00193	east_central_Africa	MOD	Yes	The 1000 Genomes Project Consortium 2015
LWK.SG	NA19443.SG	0.002454	0.0009	east_central_Africa	MOD	Yes	The 1000 Genomes Project Consortium 2015
LWK.SG	NA19445.SG	0.002465	0.001929	east_central_Africa	MOD	Yes	The 1000 Genomes Project Consortium 2015
LWK.SG	NA19446.SG	0.002498	0.001761	east_central_Africa	MOD	Yes	The 1000 Genomes Project Consortium 2015
LWK.SG	NA19448.SG	0.002498	0.001032	east_central_Africa	MOD	Yes	The 1000 Genomes Project Consortium 2015
LWK.SG	NA19449.SG	0.002623	0.001652	east_central_Africa	MOD	Yes	The 1000 Genomes Project Consortium 2015
LWK.SG	NA19451.SG	0.002682	0.002448	east_central_Africa	MOD	Yes	The 1000 Genomes Project Consortium 2015
LWK.SG	NA19452.SG	0.00241	0.001023	east_central_Africa	MOD	Yes	The 1000 Genomes Project Consortium 2015
LWK.SG	NA19454.SG	0.002449	0.001304	east_central_Africa	MOD	Yes	The 1000 Genomes Project Consortium 2015
LWK.SG	NA19455.SG	0.002351	0.00081	east_central_Africa	MOD	Yes	The 1000 Genomes Project Consortium 2015
LWK.SG	NA19456.SG	0.002552	0.001413	east_central_Africa	MOD	Yes	The 1000 Genomes Project Consortium 2015
LWK.SG	NA19457.SG	0.002495	0.00151	east_central_Africa	MOD	Yes	The 1000 Genomes Project Consortium 2015
LWK.SG	NA19461.SG	0.002446	0.001445	east_central_Africa	MOD	Yes	The 1000 Genomes Project Consortium 2015
LWK.SG	NA19462.SG	0.002724	0.002185	east_central_Africa	MOD	Yes	The 1000 Genomes Project Consortium 2015
LWK.SG	NA19463.SG	0.002287	0.000516	east_central_Africa	MOD	Yes	The 1000 Genomes Project Consortium 2015
LWK.SG	NA19466.SG	0.002383	0.001321	east_central_Africa	MOD	Yes	The 1000 Genomes Project Consortium 2015
LWK.SG	NA19467.SG	0.002374	0.001186	east_central_Africa	MOD	Yes	The 1000 Genomes Project Consortium 2015
LWK.SG	NA19468.SG	0.002509	0.00132	east_central_Africa	MOD	Yes	The 1000 Genomes Project Consortium 2015
LWK.SG	NA19471.SG	0.002407	0.00161	east_central_Africa	MOD	Yes	The 1000 Genomes Project Consortium 2015
LWK.SG	NA19472.SG	0.002336	0.001326	east_central_Africa	MOD	Yes	The 1000 Genomes Project Consortium 2015
LWK.SG	NA19473.SG	0.002487	0.002206	east_central_Africa	MOD	Yes	The 1000 Genomes Project Consortium 2015
LWK.SG	NA19474.SG	0.0023	0.000793	east_central_Africa	MOD	Yes	The 1000 Genomes Project Consortium 2015
LWK.SG	NA19475.SG	0.002314	0.000418	east_central_Africa	MOD	Yes	The 1000 Genomes Project Consortium 2015
Mahas	31	-0.004111	0.000419	Sudan_Nubian	MOD	Yes	Hollfelder et al. 2017
Mahas	32	-0.003885	-0.00022	Sudan_Nubian	MOD	Yes	Hollfelder et al. 2017
Mahas	114	-0.003579	-0.000209	Sudan_Nubian	MOD	Yes	Hollfelder et al. 2017
Mahas	116	-0.004048	0.00018	Sudan_Nubian	MOD	Yes	Hollfelder et al. 2017
Mahas	117	-0.003586	-0.000539	Sudan_Nubian	MOD	Yes	Hollfelder et al. 2017
Mahas	123	-0.003731	-0.000106	Sudan_Nubian	MOD	Yes	Hollfelder et al. 2017
Mahas	124	-0.003801	-0.000504	Sudan_Nubian	MOD	Yes	Hollfelder et al. 2017
Mahas	126	-0.003625	-0.000358	Sudan_Nubian	MOD	Yes	Hollfelder et al. 2017
Mahas	130	-0.004098	0.00029	Sudan_Nubian	MOD	Yes	Hollfelder et al. 2017
Mahas	131	-0.003709	-0.000237	Sudan_Nubian	MOD	Yes	Hollfelder et al. 2017
Mahas	136	-0.003876	-0.000303	Sudan_Nubian	MOD	Yes	Hollfelder et al. 2017
Mahas	137	-0.003354	-0.000831	Sudan_Nubian	MOD	Yes	Hollfelder et al. 2017
Mahas	138	-0.003772	-0.00029	Sudan_Nubian	MOD	Yes	Hollfelder et al. 2017
Mahas	141	-0.003649	-0.000216	Sudan_Nubian	MOD	Yes	Hollfelder et al. 2017
Mahas	149	-0.003315	-0.000574	Sudan_Nubian	MOD	Yes	Hollfelder et al. 2017
Mandenka.DG	S_Mandenka-1.DG	0.002907	0.003896	western_Africa	MOD	No	Mallick et al. 2016
Mandenka.DG	S_Mandenka-2.DG	0.002739	0.00381	western_Africa	MOD	No	Mallick et al. 2016
Mandenka.DG	A_Mandenka-4.DG	0.002971	0.003831	western_Africa	MOD	No	Meyer et al. 2012
Mandenka.DG	B_Mandenka-3.DG	0.00286	0.003678	western_Africa	MOD	No	Pruefer et al. 2013
Masai.DG	S_Masai-1.DG	-0.000406	-0.001877	east_central_Africa-NS	MOD	Yes	Mallick et al. 2016
Masai.DG	S_Masai-2.DG	-0.000561	-0.002732	east_central_Africa-NS	MOD	Yes	Mallick et al. 2016
Mbuti.DG	S_Mbuti-1.DG	0.002564	-0.001011	central_Africa-NS	MOD	Yes	Mallick et al. 2016
Mbuti.DG	S_Mbuti-2.DG	0.002656	-0.001059	central_Africa-NS	MOD	Yes	Mallick et al. 2016
Mbuti.DG	S_Mbuti-3.DG	0.002586	-0.001033	central_Africa-NS	MOD	Yes	Mallick et al. 2016
Mbuti.DG	B_Mbuti-4.DG	0.002655	-0.001179	central_Africa-NS	MOD	Yes	Pruefer et al. 2013
Mende.DG	S_Mende-1.DG	0.003054	0.00359	western_Africa	MOD	No	Mallick et al. 2016
Mende.DG	S_Mende-2.DG	0.003125	0.003563	western_Africa	MOD	No	Mallick et al. 2016
Messiria	63	-0.002286	-0.001113	Sudan_Arab	MOD	Yes	Hollfelder et al. 2017
Messiria	82	-0.001177	-0.003853	Sudan_Arab	MOD	Yes	Hollfelder et al. 2017
Messiria	100	0.000251	-0.005292	Sudan_Arab	MOD	Yes	Hollfelder et al. 2017
Messiria	310	0.000801	-0.004847	Sudan_Arab	MOD	Yes	Hollfelder et al. 2017
Messiria	335	0.001089	-0.005399	Sudan_Arab	MOD	Yes	Hollfelder et al. 2017
Messiria	399	0.001246	-0.006911	Sudan_Arab	MOD	Yes	Hollfelder et al. 2017
Messiria	458	-0.000338	-0.003657	Sudan_Arab	MOD	Yes	Hollfelder et al. 2017
Messiria	460	0.000561	-0.003387	Sudan_Arab	MOD	Yes	Hollfelder et al. 2017
Mozabite.DG	S_Mozabite-1.DG	-0.005905	0.00631	northwestern_Africa	MOD	Yes	Mallick et al. 2016
Mozabite.DG	S_Mozabite-2.DG	-0.005103	0.005803	northwestern_Africa	MOD	Yes	Mallick et al. 2016
Mursi.DG	T_Mursi-1.DG	0.00084	-0.006379	Ethiopian_Nilotic	MOD	No	Fan et al. 2019
Mursi.DG	T_Mursi-2.DG	0.000904	-0.006243	Ethiopian_Nilotic	MOD	No	Fan et al. 2019
Nuba	62	-0.002345	-0.002479	Sudan_Nuba	MOD	Yes	Hollfelder et al. 2017
Nuba	66	0.000903	-0.006921	Sudan_Nuba	MOD	Yes	Hollfelder et al. 2017
Nuba	69	0.001087	-0.007787	Sudan_Nuba	MOD	Yes	Hollfelder et al. 2017
Nuba	70	0.001083	-0.007652	Sudan_Nuba	MOD	Yes	Hollfelder et al. 2017
Nuba	91	0.00141	-0.007446	Sudan_Nuba	MOD	Yes	Hollfelder et al. 2017
Nuba	92	0.001281	-0.007587	Sudan_Nuba	MOD	Yes	Hollfelder et al. 2017
Nuba	330	0.001555	-0.007961	Sudan_Nuba	MOD	Yes	Hollfelder et al. 2017
Nuba	345	0.00139	-0.007658	Sudan_Nuba	MOD	Yes	Hollfelder et al. 2017
Nuba	354	0.001388	-0.00794	Sudan_Nuba	MOD	Yes	Hollfelder et al. 2017
Nuba	385	0.001589	-0.007541	Sudan_Nuba	MOD	Yes	Hollfelder et al. 2017
Nuba	389	0.001297	-0.007585	Sudan_Nuba	MOD	Yes	Hollfelder et al. 2017
Nuba	390	0.001303	-0.00796	Sudan_Nuba	MOD	Yes	Hollfelder et al. 2017
Nuba	398	0.000672	-0.006607	Sudan_Nuba	MOD	Yes	Hollfelder et al. 2017
Nuba	409	0.001008	-0.00707	Sudan_Nuba	MOD	Yes	Hollfelder et al. 2017
Nuba	414	0.001484	-0.007872	Sudan_Nuba	MOD	Yes	Hollfelder et al. 2017
Nuba	415	0.000759	-0.006543	Sudan_Nuba	MOD	Yes	Hollfelder et al. 2017
Nuer	59	0.001649	-0.007996	Sudan_Nilotic	MOD	Yes	Hollfelder et al. 2017
Nuer	268	0.001593	-0.007836	Sudan_Nilotic	MOD	Yes	Hollfelder et al. 2017
Nuer	421	0.001743	-0.008352	Sudan_Nilotic	MOD	Yes	Hollfelder et al. 2017
Nuer	422	0.001744	-0.007922	Sudan_Nilotic	MOD	Yes	Hollfelder et al. 2017
Nuer	423	0.001773	-0.008187	Sudan_Nilotic	MOD	Yes	Hollfelder et al. 2017
Nuer	429	0.001678	-0.008307	Sudan_Nilotic	MOD	Yes	Hollfelder et al. 2017
Nuer	449	0.001843	-0.006798	Sudan_Nilotic	MOD	Yes	Hollfelder et al. 2017
Nuer	454	0.001668	-0.007906	Sudan_Nilotic	MOD	Yes	Hollfelder et al. 2017
Nuer	455	0.00164	-0.008379	Sudan_Nilotic	MOD	Yes	Hollfelder et al. 2017
Nuer	456	0.001642	-0.008202	Sudan_Nilotic	MOD	Yes	Hollfelder et al. 2017
Nuer	461	0.001687	-0.00805	Sudan_Nilotic	MOD	Yes	Hollfelder et al. 2017
Nuer	482	0.001885	-0.008153	Sudan_Nilotic	MOD	Yes	Hollfelder et al. 2017
Nuer	495	0.001731	-0.008209	Sudan_Nilotic	MOD	Yes	Hollfelder et al. 2017
Nuer	496	0.001715	-0.008166	Sudan_Nilotic	MOD	Yes	Hollfelder et al. 2017
Nuer	497	0.001733	-0.007866	Sudan_Nilotic	MOD	Yes	Hollfelder et al. 2017
Ogiek.DG	T_Ogiek-1.DG	-0.000644	-0.002587	east_central_Africa-NS	MOD	No	Fan et al. 2019
Ogiek.DG	T_Ogiek-2.DG	-0.000545	-0.001933	east_central_Africa-NS	MOD	No	Fan et al. 2019
OROMO	OROMO1	-0.002369	-0.001752	Ethiopian_Cushitic	MOD	Yes	Pagani et al. 2012
OROMO	OROMO10	-0.003755	-0.000158	Ethiopian_Cushitic	MOD	Yes	Pagani et al. 2012
OROMO	OROMO11	-0.003844	0.00044	Ethiopian_Cushitic	MOD	Yes	Pagani et al. 2012
OROMO	OROMO12	-0.004023	0.000482	Ethiopian_Cushitic	MOD	Yes	Pagani et al. 2012
OROMO	OROMO13	-0.003843	0.000185	Ethiopian_Cushitic	MOD	Yes	Pagani et al. 2012
OROMO	OROMO14	-0.00302	-0.000874	Ethiopian_Cushitic	MOD	Yes	Pagani et al. 2012
OROMO	OROMO15	-0.003474	-0.000335	Ethiopian_Cushitic	MOD	Yes	Pagani et al. 2012
OROMO	OROMO16	-0.002733	-0.001147	Ethiopian_Cushitic	MOD	Yes	Pagani et al. 2012
OROMO	OROMO17	-0.003941	0.000378	Ethiopian_Cushitic	MOD	Yes	Pagani et al. 2012
OROMO	OROMO18	-0.003556	-7.5e-05	Ethiopian_Cushitic	MOD	Yes	Pagani et al. 2012
OROMO	OROMO19	-0.003669	-0.000282	Ethiopian_Cushitic	MOD	Yes	Pagani et al. 2012
OROMO	OROMO2	-0.002845	-0.001302	Ethiopian_Cushitic	MOD	Yes	Pagani et al. 2012
OROMO	OROMO20	-0.00273	-0.001423	Ethiopian_Cushitic	MOD	Yes	Pagani et al. 2012
OROMO	OROMO21	-0.00307	-0.000689	Ethiopian_Cushitic	MOD	Yes	Pagani et al. 2012
OROMO	OROMO3	-0.002998	-0.000865	Ethiopian_Cushitic	MOD	Yes	Pagani et al. 2012
OROMO	OROMO4	-0.003965	0.00036	Ethiopian_Cushitic	MOD	Yes	Pagani et al. 2012
OROMO	OROMO5	-0.003871	0.000193	Ethiopian_Cushitic	MOD	Yes	Pagani et al. 2012
OROMO	OROMO6	-0.0034	-0.000146	Ethiopian_Cushitic	MOD	Yes	Pagani et al. 2012
OROMO	OROMO7	-0.00298	-0.000602	Ethiopian_Cushitic	MOD	Yes	Pagani et al. 2012
OROMO	OROMO8	-0.003033	-0.000923	Ethiopian_Cushitic	MOD	Yes	Pagani et al. 2012
OROMO	OROMO9	-0.003441	-0.000291	Ethiopian_Cushitic	MOD	Yes	Pagani et al. 2012
Palestinian.DG	S_Palestinian-1.DG	-0.00756	0.007311	West_Eurasia	MOD	Yes	Mallick et al. 2016
Palestinian.DG	S_Palestinian-2.DG	-0.007754	0.007429	West_Eurasia	MOD	Yes	Mallick et al. 2016
Palestinian.DG	S_Palestinian-3.DG	-0.007677	0.007531	West_Eurasia	MOD	Yes	Mallick et al. 2016
Rendille.DG	T_Rendille-1.DG	-0.002423	-0.001301	east_central_Africa-AA	MOD	No	Fan et al. 2019
Rendille.DG	T_Rendille-2.DG	-0.002274	-0.001702	east_central_Africa-AA	MOD	No	Fan et al. 2019
Saharawi.DG	S_Saharawi-1.DG	-0.006059	0.006115	northwestern_Africa	MOD	Yes	Mallick et al. 2016
Saharawi.DG	S_Saharawi-2.DG	-0.005784	0.00633	northwestern_Africa	MOD	Yes	Mallick et al. 2016
Samaritan.DG	S_Samaritan-1.DG	-0.008263	0.007583	West_Eurasia	MOD	Yes	Mallick et al. 2016
Sengwer.DG	T_Sengwer-1.DG	6.1e-05	-0.00386	east_central_Africa-NS	MOD	No	Fan et al. 2019
Sengwer.DG	T_Sengwer-2.DG	0.000202	-0.004633	east_central_Africa-NS	MOD	No	Fan et al. 2019
Shaigia	273	-0.003916	0.000146	Sudan_Arab	MOD	Yes	Hollfelder et al. 2017
Shaigia	304	-0.003512	-0.000719	Sudan_Arab	MOD	Yes	Hollfelder et al. 2017
Shaigia	307	-0.003379	-0.000826	Sudan_Arab	MOD	Yes	Hollfelder et al. 2017
Shaigia	308	-0.003705	-0.000345	Sudan_Arab	MOD	Yes	Hollfelder et al. 2017
Shaigia	326	-0.002879	-0.000469	Sudan_Arab	MOD	Yes	Hollfelder et al. 2017
Shaigia	329	-0.003454	-0.00075	Sudan_Arab	MOD	Yes	Hollfelder et al. 2017
Shaigia	382	-0.003768	0.000398	Sudan_Arab	MOD	Yes	Hollfelder et al. 2017
Shaigia	384	0.000268	-0.00601	Sudan_Arab	MOD	Yes	Hollfelder et al. 2017
Shaigia	401	-0.003371	-2.5e-05	Sudan_Arab	MOD	Yes	Hollfelder et al. 2017
Shaigia	418	-0.003455	-0.00061	Sudan_Arab	MOD	Yes	Hollfelder et al. 2017
Shaigia	419	-0.004764	0.001705	Sudan_Arab	MOD	Yes	Hollfelder et al. 2017
Shaigia	446	-0.003532	0.000589	Sudan_Arab	MOD	Yes	Hollfelder et al. 2017
Shilluk	265	0.001621	-0.007218	Sudan_Nilotic	MOD	Yes	Hollfelder et al. 2017
Shilluk	266	0.001665	-0.007417	Sudan_Nilotic	MOD	Yes	Hollfelder et al. 2017
Shilluk	270	0.002239	-0.004641	Sudan_Nilotic	MOD	Yes	Hollfelder et al. 2017
Shilluk	274	0.001542	-0.007308	Sudan_Nilotic	MOD	Yes	Hollfelder et al. 2017
Shilluk	284	0.001518	-0.007343	Sudan_Nilotic	MOD	Yes	Hollfelder et al. 2017
Shilluk	285	0.001704	-0.0078	Sudan_Nilotic	MOD	Yes	Hollfelder et al. 2017
Shilluk	286	0.001673	-0.007134	Sudan_Nilotic	MOD	Yes	Hollfelder et al. 2017
Shilluk	287	0.001701	-0.007457	Sudan_Nilotic	MOD	Yes	Hollfelder et al. 2017
Shilluk	289	0.001746	-0.007535	Sudan_Nilotic	MOD	Yes	Hollfelder et al. 2017
Shilluk	392	0.001385	-0.0072	Sudan_Nilotic	MOD	Yes	Hollfelder et al. 2017
Shilluk	393	0.001288	-0.006221	Sudan_Nilotic	MOD	Yes	Hollfelder et al. 2017
Shilluk	394	0.001587	-0.007112	Sudan_Nilotic	MOD	Yes	Hollfelder et al. 2017
Shilluk	395	0.001614	-0.007252	Sudan_Nilotic	MOD	Yes	Hollfelder et al. 2017
Shilluk	396	0.0016	-0.007318	Sudan_Nilotic	MOD	Yes	Hollfelder et al. 2017
Shilluk	407	0.001293	-0.006769	Sudan_Nilotic	MOD	Yes	Hollfelder et al. 2017
Shilluk	480	0.001844	-0.007048	Sudan_Nilotic	MOD	Yes	Hollfelder et al. 2017
SOMALI	SOMALI1	-0.002987	-0.001411	Somali	MOD	Yes	Pagani et al. 2012
SOMALI	SOMALI10	-0.003108	-0.001229	Somali	MOD	Yes	Pagani et al. 2012
SOMALI	SOMALI11	-0.003148	-0.001323	Somali	MOD	Yes	Pagani et al. 2012
SOMALI	SOMALI12	-0.002985	-0.001142	Somali	MOD	Yes	Pagani et al. 2012
SOMALI	SOMALI13	-0.002938	-0.001126	Somali	MOD	Yes	Pagani et al. 2012
SOMALI	SOMALI14	-0.003135	-0.000875	Somali	MOD	Yes	Pagani et al. 2012
SOMALI	SOMALI15	-0.003161	-0.001231	Somali	MOD	Yes	Pagani et al. 2012
SOMALI	SOMALI16	-0.003021	-0.001434	Somali	MOD	Yes	Pagani et al. 2012
SOMALI	SOMALI17	-0.002994	-0.001289	Somali	MOD	Yes	Pagani et al. 2012
SOMALI	SOMALI18	-0.003226	-0.001052	Somali	MOD	Yes	Pagani et al. 2012
SOMALI	SOMALI19	-0.003074	-0.001236	Somali	MOD	Yes	Pagani et al. 2012
SOMALI	SOMALI2	-0.0031	-0.000943	Somali	MOD	Yes	Pagani et al. 2012
SOMALI	SOMALI20	-0.002982	-0.001281	Somali	MOD	Yes	Pagani et al. 2012
SOMALI	SOMALI21	-0.003116	-0.000929	Somali	MOD	Yes	Pagani et al. 2012
SOMALI	SOMALI22	-0.003039	-0.001201	Somali	MOD	Yes	Pagani et al. 2012
SOMALI	SOMALI23	-0.002987	-0.001223	Somali	MOD	Yes	Pagani et al. 2012
SOMALI	SOMALI3	-0.003029	-0.001134	Somali	MOD	Yes	Pagani et al. 2012
SOMALI	SOMALI4	-0.003037	-0.000879	Somali	MOD	Yes	Pagani et al. 2012
SOMALI	SOMALI5	-0.003008	-0.001084	Somali	MOD	Yes	Pagani et al. 2012
SOMALI	SOMALI6	-0.003199	-0.000794	Somali	MOD	Yes	Pagani et al. 2012
SOMALI	SOMALI7	-0.003011	-0.000959	Somali	MOD	Yes	Pagani et al. 2012
SOMALI	SOMALI8	-0.003126	-0.001318	Somali	MOD	Yes	Pagani et al. 2012
SOMALI	SOMALI9	-0.003155	-0.001352	Somali	MOD	Yes	Pagani et al. 2012
Somali.DG	S_Somali-1.DG	-0.002755	-0.001111	Somali	MOD	Yes	Mallick et al. 2016
SUDANESE	SUDANESE1	0.001687	-0.006963	Sudan_Nilotic	MOD	Yes	Pagani et al. 2012
SUDANESE	SUDANESE10	0.001796	-0.007321	Sudan_Nilotic	MOD	Yes	Pagani et al. 2012
SUDANESE	SUDANESE11	0.000912	-0.006383	Sudan_Nilotic	MOD	Yes	Pagani et al. 2012
SUDANESE	SUDANESE12	0.001727	-0.00777	Sudan_Nilotic	MOD	Yes	Pagani et al. 2012
SUDANESE	SUDANESE13	0.00167	-0.007964	Sudan_Nilotic	MOD	Yes	Pagani et al. 2012
SUDANESE	SUDANESE14	0.001807	-0.006602	Sudan_Nilotic	MOD	Yes	Pagani et al. 2012
SUDANESE	SUDANESE15	0.001825	-0.006921	Sudan_Nilotic	MOD	Yes	Pagani et al. 2012
SUDANESE	SUDANESE16	0.001699	-0.007489	Sudan_Nilotic	MOD	Yes	Pagani et al. 2012
SUDANESE	SUDANESE17	0.00169	-0.007411	Sudan_Nilotic	MOD	Yes	Pagani et al. 2012
SUDANESE	SUDANESE18	0.001798	-0.006813	Sudan_Nilotic	MOD	Yes	Pagani et al. 2012
SUDANESE	SUDANESE19	0.002057	-0.004747	Sudan_Nilotic	MOD	Yes	Pagani et al. 2012
SUDANESE	SUDANESE2	0.001844	-0.005032	Sudan_Nilotic	MOD	Yes	Pagani et al. 2012
SUDANESE	SUDANESE20	0.001721	-0.007069	Sudan_Nilotic	MOD	Yes	Pagani et al. 2012
SUDANESE	SUDANESE21	0.001658	-0.008168	Sudan_Nilotic	MOD	Yes	Pagani et al. 2012
SUDANESE	SUDANESE22IBD	0.001717	-0.008236	Sudan_Nilotic	MOD	Yes	Pagani et al. 2012
SUDANESE	SUDANESE23IBD	0.001764	-0.007712	Sudan_Nilotic	MOD	Yes	Pagani et al. 2012
SUDANESE	SUDANESE24IBD	0.001694	-0.008068	Sudan_Nilotic	MOD	Yes	Pagani et al. 2012
SUDANESE	SUDANESE3	0.002385	-0.002225	Sudan_Nilotic	MOD	Yes	Pagani et al. 2012
SUDANESE	SUDANESE4	0.001941	-0.006658	Sudan_Nilotic	MOD	Yes	Pagani et al. 2012
SUDANESE	SUDANESE5	0.001694	-0.007505	Sudan_Nilotic	MOD	Yes	Pagani et al. 2012
SUDANESE	SUDANESE6	0.001717	-0.007568	Sudan_Nilotic	MOD	Yes	Pagani et al. 2012
SUDANESE	SUDANESE7	0.001643	-0.008348	Sudan_Nilotic	MOD	Yes	Pagani et al. 2012
SUDANESE	SUDANESE8	0.001969	-0.005462	Sudan_Nilotic	MOD	Yes	Pagani et al. 2012
SUDANESE	SUDANESE9	0.001944	-0.005239	Sudan_Nilotic	MOD	Yes	Pagani et al. 2012
TYGRAY	TYGRAY1	-0.004296	0.000985	Ethiopian_Semitic	MOD	Yes	Pagani et al. 2012
TYGRAY	TYGRAY10	-0.004218	0.000967	Ethiopian_Semitic	MOD	Yes	Pagani et al. 2012
TYGRAY	TYGRAY11	-0.003929	0.000345	Ethiopian_Semitic	MOD	Yes	Pagani et al. 2012
TYGRAY	TYGRAY12	-0.004285	0.00077	Ethiopian_Semitic	MOD	Yes	Pagani et al. 2012
TYGRAY	TYGRAY13	-0.004202	0.000637	Ethiopian_Semitic	MOD	Yes	Pagani et al. 2012
TYGRAY	TYGRAY14	-0.004254	0.000929	Ethiopian_Semitic	MOD	Yes	Pagani et al. 2012
TYGRAY	TYGRAY15	-0.004009	0.000324	Ethiopian_Semitic	MOD	Yes	Pagani et al. 2012
TYGRAY	TYGRAY16	-0.004353	0.001343	Ethiopian_Semitic	MOD	Yes	Pagani et al. 2012
TYGRAY	TYGRAY17	-0.004472	0.00128	Ethiopian_Semitic	MOD	Yes	Pagani et al. 2012
TYGRAY	TYGRAY18	-0.00427	0.000847	Ethiopian_Semitic	MOD	Yes	Pagani et al. 2012
TYGRAY	TYGRAY19	-0.004427	0.001056	Ethiopian_Semitic	MOD	Yes	Pagani et al. 2012
TYGRAY	TYGRAY2	-0.004431	0.001066	Ethiopian_Semitic	MOD	Yes	Pagani et al. 2012
TYGRAY	TYGRAY20	-0.004205	0.000767	Ethiopian_Semitic	MOD	Yes	Pagani et al. 2012
TYGRAY	TYGRAY21	-0.004327	0.000717	Ethiopian_Semitic	MOD	Yes	Pagani et al. 2012
TYGRAY	TYGRAY3	-0.004302	0.00073	Ethiopian_Semitic	MOD	Yes	Pagani et al. 2012
TYGRAY	TYGRAY4	-0.004126	0.000465	Ethiopian_Semitic	MOD	Yes	Pagani et al. 2012
TYGRAY	TYGRAY5	-0.003815	0.000206	Ethiopian_Semitic	MOD	Yes	Pagani et al. 2012
TYGRAY	TYGRAY6	-0.004392	0.000946	Ethiopian_Semitic	MOD	Yes	Pagani et al. 2012
TYGRAY	TYGRAY7	-0.004452	0.001023	Ethiopian_Semitic	MOD	Yes	Pagani et al. 2012
TYGRAY	TYGRAY8	-0.004064	0.000623	Ethiopian_Semitic	MOD	Yes	Pagani et al. 2012
TYGRAY	TYGRAY9	-0.004302	0.001168	Ethiopian_Semitic	MOD	Yes	Pagani et al. 2012
WOLAYTA	WOLAYTA1	-0.003065	-0.000947	Ethiopian_Omotic	MOD	Yes	Pagani et al. 2012
WOLAYTA	WOLAYTA2	-0.002608	-0.001511	Ethiopian_Omotic	MOD	Yes	Pagani et al. 2012
WOLAYTA	WOLAYTA3	-0.002494	-0.001607	Ethiopian_Omotic	MOD	Yes	Pagani et al. 2012
WOLAYTA	WOLAYTA4	-0.003195	-0.000884	Ethiopian_Omotic	MOD	Yes	Pagani et al. 2012
WOLAYTA	WOLAYTA5	-0.002725	-0.001351	Ethiopian_Omotic	MOD	Yes	Pagani et al. 2012
WOLAYTA	WOLAYTA6	-0.003224	-0.000388	Ethiopian_Omotic	MOD	Yes	Pagani et al. 2012
WOLAYTA	WOLAYTA7	-0.002508	-0.001784	Ethiopian_Omotic	MOD	Yes	Pagani et al. 2012
WOLAYTA	WOLAYTA8	-0.002171	-0.002724	Ethiopian_Omotic	MOD	Yes	Pagani et al. 2012
Yoruba.DG	B_Yoruba-3.DG	0.003171	0.003601	western_Africa	MOD	Yes	Pruefer et al. 2013
Yoruba.DG	S_Yoruba-1.DG	0.003145	0.003114	western_Africa	MOD	Yes	Skoglund et al. 2015
Yoruba.DG	S_Yoruba-2.DG	0.00315	0.003088	western_Africa	MOD	Yes	Skoglund et al. 2015
Zagawa	67	0.000537	-0.005637	Sudan_Zagawa	MOD	Yes	Hollfelder et al. 2017
Zagawa	80	0.000392	-0.005458	Sudan_Zagawa	MOD	Yes	Hollfelder et al. 2017
Zagawa	103	0.000435	-0.005405	Sudan_Zagawa	MOD	Yes	Hollfelder et al. 2017
Zagawa	356	0.000982	-0.006111	Sudan_Zagawa	MOD	Yes	Hollfelder et al. 2017
Zagawa	358	0.000688	-0.006151	Sudan_Zagawa	MOD	Yes	Hollfelder et al. 2017
Zagawa	361	0.00058	-0.005582	Sudan_Zagawa	MOD	Yes	Hollfelder et al. 2017
Zagawa	365	0.00143	-0.00716	Sudan_Zagawa	MOD	Yes	Hollfelder et al. 2017
Zagawa	368	0.001391	-0.006325	Sudan_Zagawa	MOD	Yes	Hollfelder et al. 2017
Zagawa	369	0.001449	-0.006374	Sudan_Zagawa	MOD	Yes	Hollfelder et al. 2017
Zagawa	373	0.001244	-0.006921	Sudan_Zagawa	MOD	Yes	Hollfelder et al. 2017
Zagawa	379	0.002058	-0.004113	Sudan_Zagawa	MOD	Yes	Hollfelder et al. 2017
Zagawa	381	0.001126	-0.006332	Sudan_Zagawa	MOD	Yes	Hollfelder et al. 2017
Zagawa	435	0.002194	-0.002447	Sudan_Zagawa	MOD	Yes	Hollfelder et al. 2017
Zagawa	436	0.000825	-0.005882	Sudan_Zagawa	MOD	Yes	Hollfelder et al. 2017
Zagawa	437	0.000532	-0.00576	Sudan_Zagawa	MOD	Yes	Hollfelder et al. 2017
