# Supplementary material for: Social stratification without genetic differentiation at the site of Kulubnarti in Christian Period Nubia
Source: Nat Commun. 2021 Dec 14;12:7283. doi: 10.1038/s41467-021-27356-8 (PMC8671435; doi:10.1038/s41467-021-27356-8)
Supplement: Supplementary file 8 — Supplementary Data 5 [file 41467_2021_27356_MOESM8_ESM.xlsx]

## Sheet: Supplementary Data 5
A	B	Target	f3	std err	Z	SNPs
Dinka.DG	Levant_BAIA	Kulubnarti	-0.028986	0.000387	-74.812	914417
Dinka.DG	Levant_ChL	Kulubnarti	-0.031795	0.000457	-69.509	857951
Dinka.DG	Anatolia_N	Kulubnarti	-0.029619	0.000433	-68.344	911255
Dinka.DG	Europe_EN	Kulubnarti	-0.029939	0.000442	-67.76	907157
Dinka.DG	Europe_MNChL	Kulubnarti	-0.02991	0.000464	-64.427	861613
Dinka.DG	Levant_N	Kulubnarti	-0.030693	0.000529	-57.994	723764
Dinka.DG	Iberia_BA	Kulubnarti	-0.027876	0.000484	-57.629	864580
Dinka.DG	Europe_LNBA	Kulubnarti	-0.024832	0.000453	-54.872	899428
Dinka.DG	Anatolia_EBA	Kulubnarti	-0.02904	0.000554	-52.404	836509
Dinka.DG	Armenia_ChL	Kulubnarti	-0.025782	0.000503	-51.205	825799
Dinka.DG	Armenia_EBA	Kulubnarti	-0.025313	0.000534	-47.409	807870
Dinka.DG	Iran_ChL	Kulubnarti	-0.024104	0.000515	-46.787	818511
Dinka.DG	Steppe_MLBA	Kulubnarti	-0.022911	0.000509	-44.968	888115
Dinka.DG	Egypt_published	Kulubnarti	-0.027494	0.000641	-42.884	500540
Dinka.DG	Anatolia_ChL	Kulubnarti	-0.030372	0.000741	-40.968	473435
Dinka.DG	Steppe_EMBA	Kulubnarti	-0.020801	0.000508	-40.943	894725
Dinka.DG	Jew_Iraqi.DG	Kulubnarti	-0.022669	0.000561	-40.374	863647
Dinka.DG	Druze.DG	Kulubnarti	-0.021929	0.000544	-40.319	863291
Dinka.DG	Natufian	Kulubnarti	-0.027946	0.000714	-39.167	435729
Dinka.DG	Georgian.DG	Kulubnarti	-0.021779	0.000582	-37.416	864657
Dinka.DG	Jew_Yemenite.DG	Kulubnarti	-0.02193	0.00061	-35.959	861758
Dinka.DG	BedouinB.DG	Kulubnarti	-0.020924	0.000595	-35.178	860844
Dinka.DG	Palestinian.DG	Kulubnarti	-0.018929	0.000563	-33.641	871517
Dinka.DG	Iranian.DG	Kulubnarti	-0.019182	0.000577	-33.222	865102
Dinka.DG	Armenia_MLBA	Kulubnarti	-0.023717	0.000724	-32.741	669143
Dinka.DG	Jordanian.DG	Kulubnarti	-0.018071	0.000565	-31.99	871210
Dinka.DG	Samaritan.DG	Kulubnarti	-0.022916	0.000735	-31.184	847355
Dinka.DG	Iran_N	Kulubnarti	-0.017166	0.00057	-30.103	844233
Dinka.DG	Steppe_Eneolithic	Kulubnarti	-0.019248	0.000683	-28.185	605686
Dinka.DG	Iran_LN	Kulubnarti	-0.019378	0.000771	-25.137	417323
Dinka.DG	Saharawi.DG	Kulubnarti	-0.007525	0.000652	-11.539	863145
Dinka.DG	Mozabite.DG	Kulubnarti	-0.005447	0.000723	-7.529	863273
