# Supplementary material for: Social stratification without genetic differentiation at the site of Kulubnarti in Christian Period Nubia
Source: Nat Commun. 2021 Dec 14;12:7283. doi: 10.1038/s41467-021-27356-8 (PMC8671435; doi:10.1038/s41467-021-27356-8)
Supplement: Supplementary file 9 — Supplementary Data 6 [file 41467_2021_27356_MOESM9_ESM.xlsx]

## Sheet: Supplementary Data 6
Master ID (Lab)	Skeletal Code	A	B	C	D	f4	SE	Z	SNPs	Interpretation
I6138*	R101*	Dinka.DG	Levant_BAIA	I6138	Kulubnarti	0.000172	0.000591	0.292	74963
I19139	R103	Dinka.DG	Levant_BAIA	I19139	Kulubnarti	0.001287	0.000661	1.948	70217
I19140	R123	Dinka.DG	Levant_BAIA	I19140	Kulubnarti	0.001142	0.00096	1.19	22409
I6139	R124	Dinka.DG	Levant_BAIA	I6139	Kulubnarti	-0.000176	0.000564	-0.313	130171
I19014	R15	Dinka.DG	Levant_BAIA	I19014	Kulubnarti	0.000147	0.000622	0.236	78316
I19143	R150	Dinka.DG	Levant_BAIA	I19143	Kulubnarti	0.00099	0.000692	1.43	49397
I6251	R152	Dinka.DG	Levant_BAIA	I6251	Kulubnarti	-0.000295	0.000513	-0.576	294030
I19144	R164	Dinka.DG	Levant_BAIA	I19144	Kulubnarti	-0.001498	0.000889	-1.685	21470
I6340	R169	Dinka.DG	Levant_BAIA	I6340	Kulubnarti	0.000178	0.000502	0.355	291297
I19145	R173	Dinka.DG	Levant_BAIA	I19145	Kulubnarti	-0.002254	0.000577	-3.904	72774	I19145/R173 has slightly more West Eurasian-related ancestry than the rest of the Kulubnarti population
I6252	R181	Dinka.DG	Levant_BAIA	I6252	Kulubnarti	0.002953	0.000483	6.117	305977	I6252/R181 has significantly more Nilotic-related ancestry than the rest of the Kulubnarti population
I6140	R182	Dinka.DG	Levant_BAIA	I6140	Kulubnarti	-0.000931	0.000513	-1.816	258504
I6141	R186	Dinka.DG	Levant_BAIA	I6141	Kulubnarti	0.000607	0.000495	1.226	265716
I19148	R195	Dinka.DG	Levant_BAIA	I19148	Kulubnarti	0.001214	0.000709	1.712	52660
I6327	R196	Dinka.DG	Levant_BAIA	I6327	Kulubnarti	-0.001722	0.000487	-3.536	365419	I6327/R196 has slightly more West Eurasian-related ancestry than the rest of the Kulubnarti population
I6328	R201	Dinka.DG	Levant_BAIA	I6328	Kulubnarti	0.004545	0.000548	8.294	175106	I6328/R201 has significantly more Nilotic-related ancestry than the rest of the Kulubnarti population
I6253	R202	Dinka.DG	Levant_BAIA	I6253	Kulubnarti	0.000747	0.00051	1.467	326391
I19015	R21	Dinka.DG	Levant_BAIA	I19015	Kulubnarti	7.8e-05	0.00056	0.139	183495
I6329	R5	Dinka.DG	Levant_BAIA	I6329	Kulubnarti	0.000537	0.000526	1.021	223898
I19132	R57	Dinka.DG	Levant_BAIA	I19132	Kulubnarti	0.00117	0.000669	1.75	52242
I6250	R59	Dinka.DG	Levant_BAIA	I6250	Kulubnarti	0.001908	0.000596	3.204	87581	I6250/R59 has slightly more Nilotic-related ancestry than the rest of the Kulubnarti population
I6330	R79	Dinka.DG	Levant_BAIA	I6330	Kulubnarti	-1.7e-05	0.000538	-0.031	265205
I19134	R84	Dinka.DG	Levant_BAIA	I19134	Kulubnarti	0.00228	0.000932	2.447	20511
I19135	R91	Dinka.DG	Levant_BAIA	I19135	Kulubnarti	0.00524	0.000753	6.956	39436	I19135/R91 has significantly more Nilotic-related ancestry than the rest of the Kulubnarti population
I6331	R93	Dinka.DG	Levant_BAIA	I6331	Kulubnarti	0.000866	0.000472	1.834	370938
I19136	R94	Dinka.DG	Levant_BAIA	I19136	Kulubnarti	0.000551	0.000734	0.751	37022
I19138	R96	Dinka.DG	Levant_BAIA	I19138	Kulubnarti	0.001042	0.000728	1.431	40494
I18507	S114	Dinka.DG	Levant_BAIA	I18507	Kulubnarti	-0.000329	0.000505	-0.65	233868
I18508	S115	Dinka.DG	Levant_BAIA	I18508	Kulubnarti	0.003738	0.000481	7.775	247341	I18508/S115 has significantly more Nilotic-related ancestry than the rest of the Kulubnarti population
I18509*	S132*	Dinka.DG	Levant_BAIA	I18509	Kulubnarti	-0.001712	0.000472	-3.624	287461	I18509/S132 has slightly more West Eurasian-related ancestry than the rest of the Kulubnarti population
I6324	S133	Dinka.DG	Levant_BAIA	I6324	Kulubnarti	-0.000829	0.000467	-1.775	503112
I18510	S136	Dinka.DG	Levant_BAIA	I18510	Kulubnarti	0.001716	0.000646	2.659	61310
I18511	S143	Dinka.DG	Levant_BAIA	I18511	Kulubnarti	-0.000489	0.000507	-0.965	176993
I17475*	S144*	Dinka.DG	Levant_BAIA	I17475	Kulubnarti	-0.00069	0.000507	-1.362	229583
I17449	S147	Dinka.DG	Levant_BAIA	I17449	Kulubnarti	0.001216	0.000565	2.152	119963
I6258	S149	Dinka.DG	Levant_BAIA	I6258	Kulubnarti	-0.000739	0.00049	-1.509	348941
I17451	S15	Dinka.DG	Levant_BAIA	I17451	Kulubnarti	0.001195	0.000888	1.346	24699
I6332	S159	Dinka.DG	Levant_BAIA	I6332	Kulubnarti	-0.001188	0.000484	-2.452	609261
I18612*	S16*	Dinka.DG	Levant_BAIA	I18612	Kulubnarti	-0.000829	0.000891	-0.93	25454
I6333	S17	Dinka.DG	Levant_BAIA	I6333	Kulubnarti	0.000782	0.000585	1.336	110631
I18514	S182	Dinka.DG	Levant_BAIA	I18514	Kulubnarti	-0.000119	0.000558	-0.213	96709
I6334	S198	Dinka.DG	Levant_BAIA	I6334	Kulubnarti	-0.000176	0.000469	-0.374	350489
I18517	S2	Dinka.DG	Levant_BAIA	I18517	Kulubnarti	-0.002474	0.000637	-3.883	61118	I18517/S2 has slightly more West Eurasian-related ancestry than the rest of the Kulubnarti population
I18518	S201	Dinka.DG	Levant_BAIA	I18518	Kulubnarti	-0.003387	0.00047	-7.205	265704	I18518/S201 has significantly more West Eurasian-related ancestry than the rest of the Kulubnarti population
I18519	S208	Dinka.DG	Levant_BAIA	I18519	Kulubnarti	0.001448	0.000483	2.994	573008
I18520	S217	Dinka.DG	Levant_BAIA	I18520	Kulubnarti	-0.001187	0.000506	-2.345	273252
I18521	S218	Dinka.DG	Levant_BAIA	I18521	Kulubnarti	0.00017	0.000474	0.359	356984
I18522	S235	Dinka.DG	Levant_BAIA	I18522	Kulubnarti	-0.00015	0.000488	-0.307	281870
I17477	S24	Dinka.DG	Levant_BAIA	I17477	Kulubnarti	-0.001818	0.000684	-2.659	46595
I6336	S27	Dinka.DG	Levant_BAIA	I6336	Kulubnarti	-0.001935	0.000461	-4.201	604341	I6336/S27 has slightly more West Eurasian-related ancestry than the rest of the Kulubnarti population
I18610	S29	Dinka.DG	Levant_BAIA	I18610	Kulubnarti	-0.001489	0.000494	-3.013	247335	I18610/S29 has slightly more West Eurasian-related ancestry than the rest of the Kulubnarti population
I6254	S33	Dinka.DG	Levant_BAIA	I6254	Kulubnarti	0.000667	0.000492	1.357	278752
I18525	S37	Dinka.DG	Levant_BAIA	I18525	Kulubnarti	-0.000422	0.000493	-0.857	310862
I18536	S42b	Dinka.DG	Levant_BAIA	I18536	Kulubnarti	0.002838	0.000556	5.105	119415	I18536/S42b has significantly more Nilotic-related ancestry than the rest of the Kulubnarti population
I17481	S45	Dinka.DG	Levant_BAIA	I17481	Kulubnarti	-0.001411	0.000538	-2.625	166723
I6255	S50	Dinka.DG	Levant_BAIA	I6255	Kulubnarti	0.000635	0.000457	1.391	569856
I17450	S51	Dinka.DG	Levant_BAIA	I17450	Kulubnarti	0.002169	0.000581	3.734	107133	I17450/S51 has slightly more Nilotic-related ancestry than the rest of the Kulubnarti population
I18538	S53	Dinka.DG	Levant_BAIA	I18538	Kulubnarti	-0.000652	0.000499	-1.307	163483
I6256	S68a	Dinka.DG	Levant_BAIA	I6256	Kulubnarti	0.000301	0.000489	0.615	336803
I17473	S68b	Dinka.DG	Levant_BAIA	I17473	Kulubnarti	0.000923	0.000727	1.269	47353
I6325	S73	Dinka.DG	Levant_BAIA	I6325	Kulubnarti	0.000624	0.000469	1.33	514322
I6337	S79	Dinka.DG	Levant_BAIA	I6337	Kulubnarti	-0.00188	0.000496	-3.787	567624	I6337/S79 has slightly more West Eurasian-related ancestry than the rest of the Kulubnarti population
I6257	S81	Dinka.DG	Levant_BAIA	I6257	Kulubnarti	-0.001637	0.000509	-3.216	281749	I6257/S81 has slightly more West Eurasian-related ancestry than the rest of the Kulubnarti population
I6326	S87	Dinka.DG	Levant_BAIA	I6326	Kulubnarti	0.001232	0.000473	2.605	717877
I6338	S89	Dinka.DG	Levant_BAIA	I6338	Kulubnarti	-0.000198	0.000485	-0.409	560320
I17482	S94b	Dinka.DG	Levant_BAIA	I17482	Kulubnarti	-0.001258	0.000666	-1.888	63051
