# Supplementary material for: Social stratification without genetic differentiation at the site of Kulubnarti in Christian Period Nubia
Source: Nat Commun. 2021 Dec 14;12:7283. doi: 10.1038/s41467-021-27356-8 (PMC8671435; doi:10.1038/s41467-021-27356-8)
Supplement: Supplementary file 10 — Supplementary Data 7 [file 41467_2021_27356_MOESM10_ESM.xlsx]

## Sheet: Supplementary Data 7
Target	Source Populations		Reference population set	p-value (rank = 1)	Admixture Proportions		Standard Error
	A	B			A	B
Kulubnarti	Dinka.DG	Anatolia_N	O9	5.2e-10	0.443	0.557	0.004
Kulubnarti	Dinka.DG	Anatolia_ChL	O9	0.0023	0.445	0.555	0.006
Kulubnarti	Dinka.DG	Anatolia_EBA	O9	0.118	0.444	0.556	0.005
Kulubnarti	Dinka.DG	Armenia_ChL	O9	4.06e-12	0.455	0.545	0.004
Kulubnarti	Dinka.DG	Armenia_EBA	O9	0.0023	0.444	0.556	0.005
Kulubnarti	Dinka.DG	Armenia_MLBA	O9	1.74e-08	0.455	0.545	0.006
Kulubnarti	Dinka.DG	Europe_EN	O9	9.36e-08	0.447	0.553	0.004
Kulubnarti	Dinka.DG	Europe_MNChL	O9	1.72e-12	0.456	0.544	0.004
Kulubnarti	Dinka.DG	Europe_LNBA	O9	7.76e-38	0.48	0.52	0.004
Kulubnarti	Dinka.DG	Iran_N	O9	5.89e-08	0.427	0.573	0.005
Kulubnarti	Dinka.DG	Iran_LN	O9	0	0.418	0.582	0.007
Kulubnarti	Dinka.DG	Iran_ChL	O9	4.7e-05	0.436	0.564	0.004
Kulubnarti	Dinka.DG	Levant_N	O9	7.98e-05	0.403	0.597	0.005
Kulubnarti	Dinka.DG	Levant_ChL	O9	7.07e-05	0.423	0.577	0.004
Kulubnarti	Dinka.DG	Levant_BAIA	O9	0.261	0.424	0.576	0.004
Kulubnarti	Dinka.DG	Steppe_Eneolithic	O9	1.52e-71	0.511	0.489	0.005
Kulubnarti	Dinka.DG	Steppe_EMBA	O9	3.03e-66	0.495	0.505	0.004
Kulubnarti	Dinka.DG	Steppe_MLBA	O9	9.04e-48	0.484	0.516	0.004
Kulubnarti	Dinka.DG	Iberia_BA	O9	4.02e-12	0.463	0.537	0.004
Kulubnarti	Dinka.DG	Egypt_published	O9	0.906	0.396	0.604	0.006
Kulubnarti	Dinka.DG	Natufian	O9	4.75e-290	0.391	0.609	0.007
Kulubnarti	Dinka.DG	Levant_BAIA	O9 + Anatolia_EBA + Egypt_published	6.88e-13	0.42	0.58	0.003
Kulubnarti	Dinka.DG	Anatolia_EBA	O9 + Levant_BAIA + Egypt_published	6.25e-16	0.429	0.571	0.004
Kulubnarti	Dinka.DG	Egypt_published	O9 + Anatolia_EBA + Levant_BAIA	0.872	0.396	0.604	0.005
Kulubnarti	Dinka.DG	Levant_BAIA	O9 + Anatolia_EBA	0.435	0.425	0.575	0.003
Kulubnarti	Dinka.DG	Anatolia_EBA	O9 + Levant_BAIA	8.27e-09	0.427	0.473	0.004
Egypt_published	Dinka.DG	Levant_BAIA	O9 + Anatolia_EBA	0.784	0.05	0.95	0.007
Kulubnarti_R	Dinka.DG	Levant_BAIA	O9 + Anatolia_EBA	0.289	0.432	0.568	0.004
Kulubnarti_S	Dinka.DG	Levant_BAIA	O9 + Anatolia_EBA	0.382	0.423	0.577	0.004
Danagla	Dinka.DG	Levant_BAIA	O9 + Anatolia_EBA	2.31e-07	0.506	0.494	0.004
Halfawieen	Dinka.DG	Levant_BAIA	O9 + Anatolia_EBA	1.514e-13	0.426	0.574	0.005
Mahas	Dinka.DG	Levant_BAIA	O9 + Anatolia_EBA	1.27406e-09	0.487	0.513	0.004
Mahas	Kulubnarti	Dinka.DG	O9 + Anatolia_EBA	1.74349e-07	0.896	0.104	0.008
Halfawieen	Kulubnarti	Dinka.DG	O9 + Anatolia_EBA	9.53985e-11	0.993	0.007	0.008
Danagla	Kulubnarti	Dinka.DG	O9 + Anatolia_EBA	2.07301e-06	0.858	0.142	0.007
								all other West Eurasian pops eliminated (except Egypt)
