# Supplementary material for: Social stratification without genetic differentiation at the site of Kulubnarti in Christian Period Nubia
Source: Nat Commun. 2021 Dec 14;12:7283. doi: 10.1038/s41467-021-27356-8 (PMC8671435; doi:10.1038/s41467-021-27356-8)
Supplement: Supplementary file 11 — Supplementary Data 8 [file 41467_2021_27356_MOESM11_ESM.xlsx]

## Sheet: Supplementary Data 8
Master ID (Lab)	Skeletal Code	p-value	Nilotic-related ancestry proportion (Dinka as proxy)	West Eurasian-related ancestry proportion (Levant_BAIA as proxy)	Standard Error
I6138*	R101*	0.633461	0.442	0.558	0.02
I19139	R103	0.256465	0.478	0.522	0.021
I19140	R123	0.587301	0.425	0.575	0.033
I6139	R124	0.718868	0.43	0.57	0.016
I19014	R15	0.257964	0.445	0.555	0.02
I19143	R150	0.115634	0.472	0.528	0.024
I6251	R152	0.42429	0.429	0.571	0.014
I19144	R164	0.538854	0.463	0.537	0.033
I6340	R169	0.733852	0.42	0.58	0.014
I19145	R173	0.289582	0.356	0.644	0.018
I6252**	R181**	0.539103	0.506	0.494	0.014
I6140	R182	0.477855	0.41	0.59	0.014
I6141	R186	0.21307	0.461	0.539	0.014
I19148	R195	0.473792	0.445	0.555	0.023
I6327	R196	0.605494	0.379	0.621	0.013
I6328**	R201**	0.289395	0.527	0.473	0.016
I6253	R202	0.0670874	0.471	0.529	0.014
I19015	R21	0.570272	0.437	0.563	0.016
I6329	R5	0.315451	0.453	0.547	0.015
I19132	R57	0.543273	0.476	0.524	0.022
I6250	R59	0.591961	0.475	0.525	0.018
I6330	R79	0.985927	0.423	0.577	0.014
I19134	R84	0.827049	0.456	0.544	0.031
I19135**	R91**	0.614017	0.535	0.465	0.026
I6331	R93	0.117078	0.439	0.561	0.013
I19136	R94	0.426541	0.441	0.559	0.027
I19138	R96	0.82777	0.444	0.556	0.026
I18507	S114	0.64897	0.44	0.56	0.014
I18508**	S115**	0.193976	0.521	0.479	0.014
I18509*	S132*	0.400127	0.403	0.597	0.013
I6324	S133	0.579643	0.4	0.6	0.012
I18510	S136	0.679583	0.49	0.51	0.021
I18511	S143	0.36676	0.425	0.575	0.015
I17475*	S144*	0.046523	0.413	0.587	0.015
I17449	S147	0.28029	0.439	0.561	0.017
I6258	S149	0.348682	0.437	0.563	0.013
I17451	S15	0.831973	0.416	0.584	0.03
I6332	S159	0.227483	0.402	0.598	0.013
I18612*	S16*	0.776542	0.387	0.613	0.031
I6333	S17	0.66029	0.462	0.538	0.017
I18514	S182	0.098455	0.445	0.555	0.017
I6334	S198	0.234039	0.424	0.576	0.013
I18517	S2	0.169341	0.376	0.624	0.02
I18518**	S201**	0.753442	0.372	0.628	0.013
I18519	S208	0.092481	0.468	0.532	0.013
I18520	S217	0.707066	0.419	0.581	0.014
I18521	S218	0.726704	0.455	0.545	0.013
I18522	S235	0.614813	0.432	0.568	0.013
I17477	S24	0.361756	0.434	0.566	0.023
I6336	S27	0.228635	0.4	0.6	0.012
I18610	S29	0.737913	0.392	0.608	0.013
I6254	S33	0.487035	0.448	0.552	0.013
I18525	S37	0.0139362	0.433	0.567	0.014
I18536**	S42b**	0.122028	0.503	0.497	0.017
I17481	S45	0.522754	0.408	0.592	0.015
I6255	S50	0.0907669	0.447	0.553	0.012
I17450	S51	0.47426	0.486	0.514	0.017
I18538	S53	0.891544	0.41	0.59	0.015
I6256	S68a	0.0522745	0.46	0.54	0.014
I17473	S68b	0.813978	0.462	0.538	0.023
I6325	S73	0.640599	0.436	0.564	0.012
I6337	S79	0.408253	0.393	0.607	0.013
I6257	S81	0.309453	0.38	0.62	0.014
I6326	S87	0.580486	0.45	0.55	0.012
I6338	S89	0.257374	0.423	0.577	0.012
I17482	S94b	0.531474	0.404	0.596	0.021
* Individual not included in calculation of group mean (lower coverage first-degree relative of another in the dataset)
** Individuals not included in calculation of group mean (genetic outlier)
