# Supplementary material for: Social stratification without genetic differentiation at the site of Kulubnarti in Christian Period Nubia
Source: Nat Commun. 2021 Dec 14;12:7283. doi: 10.1038/s41467-021-27356-8 (PMC8671435; doi:10.1038/s41467-021-27356-8)
Supplement: Supplementary file 12 — Supplementary Data 9 [file 41467_2021_27356_MOESM12_ESM.xlsx]

## Sheet: Supplementary Data 9
Left pops	Right pops	Rank	degrees of freedom	Chi squared	p-value
Kulubnarti_R	O9 + Anatolia_EBA	0	9	11.339	0.253
Kulubnarti_S		1	0	0	1
Kulubnarti	O9 + Anatolia_EBA	0	9	231.021	6.13e-41
Mahas		1	0	0	1
Kulubnarti	O9 + Anatolia_EBA	0	9	64.851	1.54e-10
Halfawieen		1	0	0	1
Kulubnarti	O9 + Anatolia_EBA	0	9	384.654	2.57e-77
Danagla		1	0	0	1
