# Supplementary material for: Social stratification without genetic differentiation at the site of Kulubnarti in Christian Period Nubia
Source: Nat Commun. 2021 Dec 14;12:7283. doi: 10.1038/s41467-021-27356-8 (PMC8671435; doi:10.1038/s41467-021-27356-8)
Supplement: Supplementary file 13 — Supplementary Data 10 [file 41467_2021_27356_MOESM13_ESM.xlsx]

## Sheet: Supplementary Data 10
A	B	C	D	f4	SE	Z	SNPs
Dinka.DG	Anatolia_ChL	Kulubnarti_R	Kulubnarti_S	0.000587	0.00024	2.449	554887
Dinka.DG	Armenia_EBA	Kulubnarti_R	Kulubnarti_S	0.000445	0.00019	2.34	917904
Dinka.DG	Europe_EN	Kulubnarti_R	Kulubnarti_S	0.000415	0.00018	2.304	977669
Dinka.DG	Steppe_EMBA	Kulubnarti_R	Kulubnarti_S	0.000384	0.000178	2.16	976488
Dinka.DG	Iranian.DG	Kulubnarti_R	Kulubnarti_S	0.000394	0.000184	2.147	957826
Dinka.DG	Levant_BAIA	Kulubnarti_R	Kulubnarti_S	0.000357	0.00017	2.104	977072
Dinka.DG	Iran_N	Kulubnarti_R	Kulubnarti_S	0.000366	0.000181	2.019	951523
Dinka.DG	Iran_ChL	Kulubnarti_R	Kulubnarti_S	0.000373	0.000185	2.017	926255
Dinka.DG	Palestinian.DG	Kulubnarti_R	Kulubnarti_S	0.000336	0.000172	1.952	957852
Dinka.DG	Europe_MNChL	Kulubnarti_R	Kulubnarti_S	0.000343	0.000181	1.9	957091
Dinka.DG	Jew_Iraqi.DG	Kulubnarti_R	Kulubnarti_S	0.000353	0.000186	1.894	957810
Dinka.DG	Mozabite.DG	Kulubnarti_R	Kulubnarti_S	0.00028	0.000156	1.8	957721
Dinka.DG	Saharawi.DG	Kulubnarti_R	Kulubnarti_S	0.000288	0.000166	1.737	957804
Dinka.DG	Europe_LNBA	Kulubnarti_R	Kulubnarti_S	0.000301	0.000177	1.707	975286
Dinka.DG	Levant_ChL	Kulubnarti_R	Kulubnarti_S	0.000308	0.000182	1.689	957083
Dinka.DG	Armenia_ChL	Kulubnarti_R	Kulubnarti_S	0.000313	0.00019	1.649	933520
Dinka.DG	Jordanian.DG	Kulubnarti_R	Kulubnarti_S	0.000278	0.000175	1.589	957862
Dinka.DG	Anatolia_EBA	Kulubnarti_R	Kulubnarti_S	0.000305	0.000198	1.539	947760
Dinka.DG	Anatolia_N	Kulubnarti_R	Kulubnarti_S	0.000275	0.000179	1.532	978032
Dinka.DG	Georgian.DG	Kulubnarti_R	Kulubnarti_S	0.000262	0.000187	1.401	957818
Dinka.DG	Druze.DG	Kulubnarti_R	Kulubnarti_S	0.00026	0.000187	1.387	957745
Dinka.DG	Iberia_BA	Kulubnarti_R	Kulubnarti_S	0.000246	0.000184	1.338	960180
Dinka.DG	Iran_LN	Kulubnarti_R	Kulubnarti_S	0.000334	0.00025	1.335	486535
Dinka.DG	Jew_Yemenite.DG	Kulubnarti_R	Kulubnarti_S	0.00021	0.000181	1.159	957791
Dinka.DG	BedouinB.DG	Kulubnarti_R	Kulubnarti_S	0.000181	0.000185	0.974	957721
Dinka.DG	Armenia_MLBA	Kulubnarti_R	Kulubnarti_S	0.000193	0.00022	0.881	775917
Dinka.DG	Steppe_MLBA	Kulubnarti_R	Kulubnarti_S	0.000156	0.00018	0.867	974964
Dinka.DG	Natufian	Kulubnarti_R	Kulubnarti_S	0.000201	0.000239	0.838	508525
Dinka.DG	Samaritan.DG	Kulubnarti_R	Kulubnarti_S	7.8e-05	0.000201	0.387	952714
Dinka.DG	Egypt_published	Kulubnarti_R	Kulubnarti_S	7.7e-05	0.000227	0.339	582409
Dinka.DG	Levant_N	Kulubnarti_R	Kulubnarti_S	6.8e-05	0.000204	0.334	834711
Dinka.DG	Steppe_Eneolithic	Kulubnarti_R	Kulubnarti_S	-2.2e-05	0.000219	-0.102	695763
