# Supplementary material for: Social stratification without genetic differentiation at the site of Kulubnarti in Christian Period Nubia
Source: Nat Commun. 2021 Dec 14;12:7283. doi: 10.1038/s41467-021-27356-8 (PMC8671435; doi:10.1038/s41467-021-27356-8)
Supplement: Supplementary file 14 — Supplementary Data 11 [file 41467_2021_27356_MOESM14_ESM.xlsx]

## Sheet: Supplementary Data 11
Target	Skeletal Code	Admix Source 1	Admix Source 2	Nilotic-related ancestry proportion	West Eurasian-related ancestry proportion	Mean Admixture Estimate (Generations)	Std.Err. (Generations)	Z-score	Minimum Years Ago that Admixture Occurred	Average Years Ago that Admixture Occurred	Maximum Years Ago that Admixture Occurred	95% CI minimum	95% CI maximum	Midpoint of 68.3% date range in calCE (if individual has direct 14C date)	95% CI maximum admixture date in years CE (average calibrated 14C date used if known, 810 CE (midpoint of the calibrated modeled age range for Kulubnarti) used if individual does not have direct date); negative date indicates BCE	Average admixture date in years CE (average calibrated 14C date used if known, 810 CE (midpoint of the calibrated modeled age range for Kulubnarti) used if individual does not have direct date); negative date indicates BCE	95% CI minimum admixture date in years CE (average calibrated 14C date used if known, 810 CE (midpoint of the calibrated modeled age range for Kulubnarti) used if individual does not have direct date); negative date indicates BCE
Kulubnarti	-	Dinka.DG	Levant_BAIA	-	-	22.22	1.4	15.92	582.96	622.16	661.36	545.328	698.992	-	111.008	187.84	264.672
Kulubnarti_S	-	Dinka.DG	Levant_BAIA	-	-	22.31	1.67	13.35	577.92	624.68	671.44	533.03	716.33	-	93.6704	185.32	276.97
Kulubnarti_R	-	Dinka.DG	Levant_BAIA	-	-	21.73	1.93	11.26	554.4	608.44	662.48	502.522	714.358	-	95.6416	201.56	307.478
I6138	R101	Dinka.DG	Levant_BAIA	0.442	0.558	27.946	6.735	4.149	593.908	782.488	971.068	412.871	1152.1	725	-427.105	-57.488	312.129
I19139	R103	Dinka.DG	Levant_BAIA	0.478	0.522	N/A	N/A	N/A	N/A	N/A	N/A	N/A	N/A	-	N/A	N/A	N/A
I19140	R123	Dinka.DG	Levant_BAIA	0.425	0.575	N/A	N/A	N/A	N/A	N/A	N/A	N/A	N/A	-	N/A	N/A	N/A
I6139	R124	Dinka.DG	Levant_BAIA	0.43	0.57	26.174	9.051	2.892	479.444	732.872	986.3	236.153	1229.59	725	-504.591	-7.872	488.847
I19014	R15	Dinka.DG	Levant_BAIA	0.445	0.555	N/A	N/A	N/A	N/A	N/A	N/A	N/A	N/A	-	N/A	N/A	N/A
I19143	R150	Dinka.DG	Levant_BAIA	0.472	0.528	46.224	11.782	3.923	964.376	1294.27	1624.17	647.676	1940.87	-	-1130.87	-484.272	162.324
I6251	R152	Dinka.DG	Levant_BAIA	0.429	0.571	N/A	N/A	N/A	N/A	N/A	N/A	N/A	N/A	830	N/A	N/A	N/A
I19144	R164	Dinka.DG	Levant_BAIA	0.463	0.537	N/A	N/A	N/A	N/A	N/A	N/A	N/A	N/A	-	N/A	N/A	N/A
I6340	R169	Dinka.DG	Levant_BAIA	0.42	0.58	N/A	N/A	N/A	N/A	N/A	N/A	N/A	N/A	855	N/A	N/A	N/A
I19145	R173	Dinka.DG	Levant_BAIA	0.356	0.644	13.431	3.842	3.496	268.492	376.068	483.644	165.219	586.917	-	223.083	433.932	644.781
I6252**	R181**	Dinka.DG	Levant_BAIA	0.506	0.494	N/A	N/A	N/A	N/A	N/A	N/A	N/A	N/A	790	N/A	N/A	N/A
I6140	R182	Dinka.DG	Levant_BAIA	0.41	0.59	33.554	7.434	4.514	731.36	939.512	1147.66	531.534	1347.49	765	-582.49	-174.512	233.466
I6141	R186	Dinka.DG	Levant_BAIA	0.461	0.539	26.216	4.754	5.515	600.936	734.048	867.16	473.148	994.948	855	-139.948	120.952	381.852
I19148	R195	Dinka.DG	Levant_BAIA	0.445	0.555	N/A	N/A	N/A	N/A	N/A	N/A	N/A	N/A	-	N/A	N/A	N/A
I6327	R196	Dinka.DG	Levant_BAIA	0.379	0.621	10.434	3.491	2.989	194.404	292.152	389.9	100.566	483.738	955	471.262	662.848	854.434
I6328**	R201**	Dinka.DG	Levant_BAIA	0.527	0.473	N/A	N/A	N/A	N/A	N/A	N/A	N/A	N/A	930	N/A	N/A	N/A
I6253	R202	Dinka.DG	Levant_BAIA	0.471	0.529	28.371	5.473	5.184	641.144	794.388	947.632	494.03	1094.75	830	-264.746	35.612	335.97
I19015	R21	Dinka.DG	Levant_BAIA	0.437	0.563	31.163	8.67	3.594	629.804	872.564	1115.32	396.754	1348.37	-	-538.374	-62.564	413.246
I6329	R5	Dinka.DG	Levant_BAIA	0.453	0.547	20.141	5.732	3.514	403.452	563.948	724.444	249.376	878.52	830	-48.5202	266.052	580.624
I19132	R57	Dinka.DG	Levant_BAIA	0.476	0.524	21.448	5.413	3.962	448.98	600.544	752.108	303.479	897.609	-	-87.6094	209.456	506.521
I6250	R59	Dinka.DG	Levant_BAIA	0.475	0.525	N/A	N/A	N/A	N/A	N/A	N/A	N/A	N/A	830	N/A	N/A	N/A
I6330	R79	Dinka.DG	Levant_BAIA	0.423	0.577	29.337	6.524	4.497	638.764	821.436	1004.11	463.399	1179.47	725	-454.473	-96.436	261.601
I19134	R84	Dinka.DG	Levant_BAIA	0.456	0.544	N/A	N/A	N/A	N/A	N/A	N/A	N/A	N/A	-	N/A	N/A	N/A
I19135**	R91**	Dinka.DG	Levant_BAIA	0.535	0.465	N/A	N/A	N/A	N/A	N/A	N/A	N/A	N/A	-	N/A	N/A	N/A
I6331	R93	Dinka.DG	Levant_BAIA	0.439	0.561	24.482	4.833	5.065	550.172	685.496	820.82	420.261	950.731	830	-120.731	144.504	409.739
I19136	R94	Dinka.DG	Levant_BAIA	0.441	0.559	N/A	N/A	N/A	N/A	N/A	N/A	N/A	N/A	-	N/A	N/A	N/A
I19138	R96	Dinka.DG	Levant_BAIA	0.444	0.556	N/A	N/A	N/A	N/A	N/A	N/A	N/A	N/A	-	N/A	N/A	N/A
I18507	S114	Dinka.DG	Levant_BAIA	0.44	0.56	N/A	N/A	N/A	N/A	N/A	N/A	N/A	N/A	-	N/A	N/A	N/A
I18508**	S115**	Dinka.DG	Levant_BAIA	0.521	0.479	N/A	N/A	N/A	N/A	N/A	N/A	N/A	N/A	-	N/A	N/A	N/A
I18509	S132	Dinka.DG	Levant_BAIA	0.403	0.597	37.731	7.766	4.859	839.02	1056.47	1273.92	630.27	1482.67	-	-672.666	-246.468	179.73
I6324	S133	Dinka.DG	Levant_BAIA	0.4	0.6	36.53	5.408	6.755	871.416	1022.84	1174.26	726.049	1319.63	830	-489.631	-192.84	103.951
I18510	S136	Dinka.DG	Levant_BAIA	0.49	0.51	N/A	N/A	N/A	N/A	N/A	N/A	N/A	N/A	-	N/A	N/A	N/A
I18511	S143	Dinka.DG	Levant_BAIA	0.425	0.575	33.488	6.594	5.079	753.032	937.664	1122.3	575.785	1299.54	-	-489.543	-127.664	234.215
I17475	S144	Dinka.DG	Levant_BAIA	0.413	0.587	22.068	3.911	5.642	508.396	617.904	727.412	403.268	832.54	-	-22.5397	192.096	406.732
I17449	S147	Dinka.DG	Levant_BAIA	0.439	0.561	N/A	N/A	N/A	N/A	N/A	N/A	N/A	N/A	-	N/A	N/A	N/A
I6258	S149	Dinka.DG	Levant_BAIA	0.437	0.563	N/A	N/A	N/A	N/A	N/A	N/A	N/A	N/A	765	N/A	N/A	N/A
I17451	S15	Dinka.DG	Levant_BAIA	0.416	0.584	N/A	N/A	N/A	N/A	N/A	N/A	N/A	N/A	-	N/A	N/A	N/A
I6332	S159	Dinka.DG	Levant_BAIA	0.402	0.598	32.764	7.607	4.307	704.396	917.392	1130.39	499.92	1334.86	830	-504.864	-87.392	330.08
I18612	S16	Dinka.DG	Levant_BAIA	0.387	0.613	N/A	N/A	N/A	N/A	N/A	N/A	N/A	N/A	-	N/A	N/A	N/A
I6333	S17	Dinka.DG	Levant_BAIA	0.462	0.538	N/A	N/A	N/A	N/A	N/A	N/A	N/A	N/A	765	N/A	N/A	N/A
I18514	S182	Dinka.DG	Levant_BAIA	0.445	0.555	25.141	6.126	4.104	532.42	703.948	875.476	367.753	1040.14	-	-230.143	106.052	442.247
I6334	S198	Dinka.DG	Levant_BAIA	0.424	0.576	N/A	N/A	N/A	N/A	N/A	N/A	N/A	N/A	830	N/A	N/A	N/A
I18517	S2	Dinka.DG	Levant_BAIA	0.376	0.624	N/A	N/A	N/A	N/A	N/A	N/A	N/A	N/A	-	N/A	N/A	N/A
I18518**	S201**	Dinka.DG	Levant_BAIA	0.372	0.628	31.919	7.749	4.119	676.76	893.732	1110.7	468.467	1319	-	-508.997	-83.732	341.533
I18519	S208	Dinka.DG	Levant_BAIA	0.468	0.532	N/A	N/A	N/A	N/A	N/A	N/A	N/A	N/A	955	N/A	N/A	N/A
I18520	S217	Dinka.DG	Levant_BAIA	0.419	0.581	20.553	5.154	3.988	431.172	575.484	719.796	292.632	858.336	-	-48.3355	234.516	517.368
I18521	S218	Dinka.DG	Levant_BAIA	0.455	0.545	19.696	6.055	3.253	381.948	551.488	721.028	219.19	883.786	-	-73.7864	258.512	590.81
I18522	S235	Dinka.DG	Levant_BAIA	0.432	0.568	N/A	N/A	N/A	N/A	N/A	N/A	N/A	N/A	-	N/A	N/A	N/A
I17477	S24	Dinka.DG	Levant_BAIA	0.434	0.566	N/A	N/A	N/A	N/A	N/A	N/A	N/A	N/A	-	N/A	N/A	N/A
I6336	S27	Dinka.DG	Levant_BAIA	0.4	0.6	26.567	3.981	6.674	632.408	743.876	855.344	525.399	962.353	875	-87.3533	131.124	349.601
I18610	S29	Dinka.DG	Levant_BAIA	0.392	0.608	N/A	N/A	N/A	N/A	N/A	N/A	N/A	N/A	-	N/A	N/A	N/A
I6254	S33	Dinka.DG	Levant_BAIA	0.448	0.552	27.764	5.805	4.783	614.852	777.392	939.932	458.814	1095.97	945	-150.97	167.608	486.186
I18525	S37	Dinka.DG	Levant_BAIA	0.433	0.567	19.305	6.16	3.134	368.06	540.54	713.02	202.479	878.601	-	-68.6008	269.46	607.521
I18536**	S42b**	Dinka.DG	Levant_BAIA	0.503	0.497	N/A	N/A	N/A	N/A	N/A	N/A	N/A	N/A	-	N/A	N/A	N/A
I17481	S45	Dinka.DG	Levant_BAIA	0.408	0.592	N/A	N/A	N/A	N/A	N/A	N/A	N/A	N/A	-	N/A	N/A	N/A
I6255	S50	Dinka.DG	Levant_BAIA	0.447	0.553	28.395	7.57	3.751	583.1	795.06	1007.02	379.618	1210.5	830	-380.502	34.94	450.382
I17450	S51	Dinka.DG	Levant_BAIA	0.486	0.514	N/A	N/A	N/A	N/A	N/A	N/A	N/A	N/A	-	N/A	N/A	N/A
I18538	S53	Dinka.DG	Levant_BAIA	0.41	0.59	N/A	N/A	N/A	N/A	N/A	N/A	N/A	N/A	-	N/A	N/A	N/A
I6256	S68a	Dinka.DG	Levant_BAIA	0.46	0.54	26.701	4.246	6.289	628.74	747.628	866.516	514.608	980.648	830	-150.648	82.372	315.392
I17473	S68b	Dinka.DG	Levant_BAIA	0.462	0.538	N/A	N/A	N/A	N/A	N/A	N/A	N/A	N/A	-	N/A	N/A	N/A
I6325	S73	Dinka.DG	Levant_BAIA	0.436	0.564	10.789	3.683	2.929	198.968	302.092	405.216	99.969	504.215	725	220.785	422.908	625.031
I6337	S79	Dinka.DG	Levant_BAIA	0.393	0.607	21.039	3.049	6.901	503.72	589.092	674.464	421.763	756.421	720	-36.4211	130.908	298.237
I6257	S81	Dinka.DG	Levant_BAIA	0.38	0.62	29.723	9.994	2.974	552.412	832.244	1112.08	283.773	1380.71	830	-550.715	-2.244	546.227
I6326	S87	Dinka.DG	Levant_BAIA	0.45	0.55	16.476	5.516	2.987	306.88	461.328	615.776	158.61	764.046	725	-39.0461	263.672	566.39
I6338	S89	Dinka.DG	Levant_BAIA	0.423	0.577	19.493	4.64	4.201	415.884	545.804	675.724	291.161	800.447	720	-80.4472	174.196	428.839
I17482	S94b	Dinka.DG	Levant_BAIA	0.404	0.596	N/A	N/A	N/A	N/A	N/A	N/A	N/A	N/A	-	N/A	N/A	N/A
**Genetic outliers at |Z|>5 (see Table SX_Individualf4)
