# Supplementary material for: Social stratification without genetic differentiation at the site of Kulubnarti in Christian Period Nubia
Source: Nat Commun. 2021 Dec 14;12:7283. doi: 10.1038/s41467-021-27356-8 (PMC8671435; doi:10.1038/s41467-021-27356-8)
Supplement: Supplementary file 16 — Supplementary Data 13 [file 41467_2021_27356_MOESM16_ESM.xlsx]

## Sheet: Supplementary Data 13
Master ID (Lab)	Skeletal Code	SNPs covered on the Y chromosome	Y haplogroup in terminal mutation notation	Y haplogroup in ISOGG v15.73 notation	Likely Geographic Origin/Primary Distribution of Haplogroup
I6138*	R101*	1655	E-GG24	E1b1b1b2b3a	Africa
I19140	R123	757	LT	LT	West Eurasia
I6139	R124	3001	E-V22	E1b1b1a1b2	Africa
I19014	R15	2184	E-V32	E1b1b1a1a1b	Africa
I19143	R150	1229	E-Z1919	E1b1b1a1	Africa
I6340	R169	7494	T-Y31477	T1a1a1a1	West Eurasia
I6252	R181	7187	E-Y125054	E1b1b1a1a1c	Africa
I6327	R196	9214	E-BY7923	E1b1b1a1a1b1a1	Africa
I6328	R201	4341	T-L208	T1a1a	West Eurasia
I19015	R21	4839	E-Y161115	E1b1b1a1a1c	Africa
I19132	R57	1552	E-L1250	E1b1b1a1b2	Africa
I6250	R59	2042	E-BY7923	E1b1b1a1a1b1a1	Africa
I6331*	R93*	10737	E-GG24	E1b1b1b2b3a	Africa
I19138	R96	1317	E-Y125054	E1b1b1a1a1c	Africa
I18508	S115	6562	E-FGC14382	E1b1b1a1a1b1a1	Africa
I17475	S144	5609	J-M92	J2a1a1a2b2a1a	West Eurasia
I6332	S159	19211	E-M41	E2a	Africa
I18612^	S16^	1099	E-Y125054	E1b1b1a1a1c	Africa
I18514	S182	2343	E-Y6730	E1b1b1a1a1c	Africa
I6334	S198	9699	G-L140	G2a2b2a1	West Eurasia
I18520	S217	6973	J-YSC0000234	J1a2a1a2d2b2b2	West Eurasia
I6336	S27	18568	E-Y161113	E1b1b1a1a1c	Africa
I18610^	S29^	7835	E-Y125054	E1b1b1a1a1c	Africa
I6254	S33	6686	R-L295	R2a2b1b2b	West Eurasia
I17481	S45	4406	E-CTS2294	E1b1b1a1a1b1a	Africa
I6255	S50	15486	J-M92	J2a1a1a2b2a1a	West Eurasia
I6325	S73	14827	J-M92	J2a1a1a2b2a1a	West Eurasia
I6337	S79	16760	G-L140	G2a2b2a1	West Eurasia
I6257	S81	6886	J-BY94	J1a2b2b	West Eurasia
I17482	S94b	1644	G-P15	G2a	West Eurasia
*, ^ indicate first-degree related males; only one individual from each of these pairs is represented in Figure 5
