# Supplementary material for: Social stratification without genetic differentiation at the site of Kulubnarti in Christian Period Nubia
Source: Nat Commun. 2021 Dec 14;12:7283. doi: 10.1038/s41467-021-27356-8 (PMC8671435; doi:10.1038/s41467-021-27356-8)
Supplement: Supplementary file 17 — Supplementary Data 14 [file 41467_2021_27356_MOESM17_ESM.xlsx]

## Sheet: Supplementary Data 14
Target	Admix Source 1	Admix Source 2	Mean Admixture Estimate (Generations)	Std.Err. (Generations)	Z-score	Minimum Years Ago that Admixture Occurred	Average Years Ago that Admixture Occurred	Maximum Years Ago that Admixture Occurred	Maximum admixture date in years CE	Average admixture date in years CE	Minimum admixture date in years CE	95% CI minimum	average	95% CI maximum
Halfawieen	Dinka.DG	Levant_BAIA	24.18	3.194	7.571	587.608	677.04	766.472	1233.53	1322.96	1412.39	1147.67	677.04	1498.25
Mahas	Dinka.DG	Levant_BAIA	33.942	2.925	11.603	868.476	950.376	1032.28	967.724	1049.62	1131.52	889.1	950.376	1210.15
Danagla	Dinka.DG	Levant_BAIA	36.598	2.185	16.749	963.564	1024.74	1085.92	914.076	975.256	1036.44	855.343	1024.74	1095.17
Halfawieen	Nuer	TSI	25.667	2.848	9.012	638.932	718.676	798.42	1201.58	1281.32	1361.07	1125.03	718.676	1437.62
Mahas	Nuer	TSI	33.481	2.905	11.525	856.128	937.468	1018.81	981.192	1062.53	1143.87	903.106	937.468	1221.96
Danagla	Nuer	TSI	36.709	2.151	17.068	967.624	1027.85	1088.08	911.92	972.148	1032.38	854.101	1027.85	1090.19
